# Supplementary material for: A bioinspired, one-step total synthesis of peshawaraquinone
Source: Chem Sci. 2022 Dec 21;14(4):950–4. doi: 10.1039/d2sc05377b (PMC9890946; doi:10.1039/d2sc05377b)
Supplement: SC-014-D2SC05377B-s002 [file SC-014-D2SC05377B-s002.cif]

# Electronic Supplementary Material (ESI) for Chemical Science.
# This journal is © The Royal Society of Chemistry 2023

####################################################################### 
# 
# This file contains crystal structure data downloaded from the 
# Cambridge Structural Database (CSD) hosted by the Cambridge 
# Crystallographic Data Centre (CCDC).
# 
# Full information about CCDC data access policies and citation 
# guidelines are available at http://www.ccdc.cam.ac.uk/access/V1 
# 
# Audit and citation data items may have been added by the CCDC. 
# Please retain this information to preserve the provenance of 
# this file and to allow appropriate attribution of the data. 
# 
#######################################################################

data_1jg1r_auto
_audit_block_doi                 10.5517/ccdc.csd.cc2c4lty
_database_code_depnum_ccdc_archive 'CCDC 2179170'
loop_
_citation_id
_citation_doi
_citation_year
1 10.26434/chemrxiv-2022-tlczl 2022
loop_
_audit_author_name
_audit_author_address
'Christopher Sumby'
;The University of Adelaide
Australia
;
_audit_update_record             
;
2022-06-15 deposited with the CCDC.	2022-12-21 downloaded from the CCDC.
;
_audit_creation_date             2022-06-15
_audit_creation_method           
;
Olex2 1.3
(compiled 2020.11.12 svn.r5f609507 for OlexSys, GUI svn.r6408)
;
_shelx_SHELXL_version_number     2018/3
_chemical_name_common            ?
_chemical_name_systematic        ?
_chemical_formula_moiety         'C30 H24 O6, C3.5 H4'
_chemical_formula_sum            'C33.50 H28 O6'
_chemical_formula_weight         526.56
_chemical_melting_point          ?
_chemical_oxdiff_formula         C30H24O6
_chemical_oxdiff_usercomment     'from toluene'
loop_
_atom_type_symbol
_atom_type_description
_atom_type_scat_dispersion_real
_atom_type_scat_dispersion_imag
_atom_type_scat_source
C C 0.0181 0.0091 'International Tables Vol C Tables 4.2.6.8 and 6.1.1.4'
H H 0.0000 0.0000 'International Tables Vol C Tables 4.2.6.8 and 6.1.1.4'
O O 0.0492 0.0322 'International Tables Vol C Tables 4.2.6.8 and 6.1.1.4'

_shelx_space_group_comment       
;
The symmetry employed for this shelxl refinement is uniquely defined
by the following loop, which should always be used as a source of
symmetry information in preference to the above space-group names.
They are only intended as comments.
;
_space_group_crystal_system      monoclinic
_space_group_IT_number           14
_space_group_name_H-M_alt        'P 1 21/n 1'
_space_group_name_Hall           '-P 2yn'
loop_
_space_group_symop_operation_xyz
'x, y, z'
'-x+1/2, y+1/2, -z+1/2'
'-x, -y, -z'
'x-1/2, -y-1/2, z-1/2'

_cell_length_a                   17.6590(2)
_cell_length_b                   8.38590(10)
_cell_length_c                   17.8047(2)
_cell_angle_alpha                90
_cell_angle_beta                 92.6800(10)
_cell_angle_gamma                90
_cell_volume                     2633.75(5)
_cell_formula_units_Z            4
_cell_measurement_reflns_used    12921
_cell_measurement_temperature    100(2)
_cell_measurement_theta_max      76.3830
_cell_measurement_theta_min      3.4470
_shelx_estimated_absorpt_T_max   ?
_shelx_estimated_absorpt_T_min   ?
_exptl_absorpt_coefficient_mu    0.737
_exptl_absorpt_correction_T_max  1.00000
_exptl_absorpt_correction_T_min  0.71828
_exptl_absorpt_correction_type   multi-scan
_exptl_absorpt_process_details   
;
CrysAlisPro 1.171.42.54a (Rigaku Oxford Diffraction, 2022)
Empirical absorption correction using spherical harmonics,
implemented in SCALE3 ABSPACK scaling algorithm.
;
_exptl_absorpt_special_details   ?
_exptl_crystal_colour            'clear yellowish orange'
_exptl_crystal_colour_lustre     clear
_exptl_crystal_colour_modifier   yellowish
_exptl_crystal_colour_primary    orange
_exptl_crystal_density_diffrn    1.328
_exptl_crystal_density_meas      ?
_exptl_crystal_density_method    ?
_exptl_crystal_description       plank
_exptl_crystal_F_000             1108
_exptl_crystal_size_max          0.216
_exptl_crystal_size_mid          0.05
_exptl_crystal_size_min          0.026
_exptl_transmission_factor_max   ?
_exptl_transmission_factor_min   ?
_diffrn_reflns_av_R_equivalents  0.0345
_diffrn_reflns_av_unetI/netI     0.0276
_diffrn_reflns_Laue_measured_fraction_full 0.998
_diffrn_reflns_Laue_measured_fraction_max 0.937
_diffrn_reflns_limit_h_max       19
_diffrn_reflns_limit_h_min       -22
_diffrn_reflns_limit_k_max       10
_diffrn_reflns_limit_k_min       -9
_diffrn_reflns_limit_l_max       21
_diffrn_reflns_limit_l_min       -22
_diffrn_reflns_number            25450
_diffrn_reflns_point_group_measured_fraction_full 0.998
_diffrn_reflns_point_group_measured_fraction_max 0.937
_diffrn_reflns_theta_full        67.684
_diffrn_reflns_theta_max         77.166
_diffrn_reflns_theta_min         3.445
_diffrn_ambient_environment      N~2~
_diffrn_ambient_temperature      100(2)
_diffrn_detector                 'Hybrid Pixel Array Detector'
_diffrn_detector_area_resol_mean 10.0000
_diffrn_detector_type            HyPix
_diffrn_measured_fraction_theta_full 0.998
_diffrn_measured_fraction_theta_max 0.937
_diffrn_measurement_details      
;
List of Runs (angles in degrees, time in seconds):

  # Type    Start    End  Width  t~exp~   \w     \q     \k     \f   Frames
#--------------------------------------------------------------------------
  1  \w    -79.00  23.00   0.50    0.74    --  -48.77  95.00  82.00  204
  2  \w     -9.00  79.00   0.50    0.74    --   48.77 -95.00 -27.00  176
  3  \w    -79.00 -18.00   0.50    2.94    --  -90.00  95.00  82.00  122
  4  \w   -161.00 -83.00   0.50    2.94    --  -90.00 -95.00 -27.00  156
  5  \w     35.00 105.00   0.50    2.94    --  106.92 -95.00 -27.00  140
  6  \w    -17.00  26.00   0.50    0.74    --  -48.77  19.00-180.00   86
  7  \w   -121.00 -94.00   0.50    0.74    --  -48.77-125.00 150.00   54
  8  \w    -41.00  23.00   0.50    0.74    --  -48.77  38.00-150.00  128
  9  \w     39.00 123.00   0.50    0.74    --   48.77  19.00 -90.00  168
 10  \w     39.00 121.00   0.50    0.74    --   48.77  38.00  60.00  164
 11  \w   -161.00-106.00   0.50    2.94    --  -90.00 -99.00-150.00  110
 12  \w   -161.00-103.00   0.50    2.94    --  -90.00 -57.00   0.00  116
 13  \w   -161.00-103.00   0.50    2.94    --  -90.00 -57.00-120.00  116
 14  \w    -64.00 -27.00   0.50    2.94    --  -90.00  57.00  30.00   74
 15  \w    -66.00 -25.00   0.50    2.94    --  -90.00  57.00 -90.00   82
 16  \w    -68.00 -26.00   0.50    2.94    --  -90.00  57.00  60.00   84
 17  \w   -153.00-117.00   0.50    2.94    --  -90.00 -57.00  90.00   72
 18  \w     74.00 106.00   0.50    2.94    --  106.92-125.00 120.00   64
 19  \w     35.00  60.00   0.50    2.94    --  106.92 -57.00 120.00   50
 20  \w     38.00  69.00   0.50    2.94    --  106.92-125.00 120.00   62
 21  \w     36.00  65.00   0.50    2.94    --  106.92 -57.00-120.00   58
 22  \w     35.00  61.00   0.50    2.94    --  106.92 -57.00  30.00   52
 23  \w     41.00  66.00   0.50    2.94    --  106.92 -57.00-150.00   50
 24  \w     36.00  64.00   0.50    2.94    --  106.92 -57.00   0.00   56
 25  \w     77.00 102.00   0.50    2.94    --  106.92 -99.00  30.00   50
 26  \w     38.00  66.00   0.50    2.94    --  106.92 -57.00  90.00   56
 27  \w     35.00  61.00   0.50    2.94    --  106.92 -57.00-180.00   52
 28  \w    117.00 159.00   0.50    2.94    --  106.92  95.00  82.00   84
;
_diffrn_measurement_device       'four-circle diffractometer'
_diffrn_measurement_device_type  'XtaLAB Synergy, Dualflex, HyPix'
_diffrn_measurement_method       '\w scans'
_diffrn_orient_matrix_type       
'CrysAlisPro convention (1999,Acta A55,543-557)'
_diffrn_orient_matrix_UB_11      0.0099405000
_diffrn_orient_matrix_UB_12      -0.1513564000
_diffrn_orient_matrix_UB_13      -0.0476186000
_diffrn_orient_matrix_UB_21      -0.0657857000
_diffrn_orient_matrix_UB_22      -0.0801084000
_diffrn_orient_matrix_UB_23      0.0395333000
_diffrn_orient_matrix_UB_31      -0.0565780000
_diffrn_orient_matrix_UB_32      0.0665591000
_diffrn_orient_matrix_UB_33      -0.0605872000
_diffrn_radiation_monochromator  mirror
_diffrn_radiation_probe          x-ray
_diffrn_radiation_type           'Cu K\a'
_diffrn_radiation_wavelength     1.54184
_diffrn_source                   'micro-focus sealed X-ray tube'
_diffrn_source_type              'PhotonJet (Cu) X-ray Source'
_reflns_Friedel_coverage         0.000
_reflns_Friedel_fraction_full    .
_reflns_Friedel_fraction_max     .
_reflns_number_gt                4689
_reflns_number_total             5234
_reflns_odcompleteness_completeness 100.00
_reflns_odcompleteness_iscentric 1
_reflns_odcompleteness_theta     66.97
_reflns_special_details          
;
 Reflections were merged by SHELXL according to the crystal
 class for the calculation of statistics and refinement.
 
 _reflns_Friedel_fraction is defined as the number of unique
 Friedel pairs measured divided by the number that would be
 possible theoretically, ignoring centric projections and
 systematic absences.
;
_reflns_threshold_expression     'I > 2\s(I)'
_computing_cell_refinement       'CrysAlisPro 1.171.42.54a (Rigaku OD, 2022)'
_computing_data_collection       'CrysAlisPro 1.171.42.54a (Rigaku OD, 2022)'
_computing_data_reduction        'CrysAlisPro 1.171.42.54a (Rigaku OD, 2022)'
_computing_molecular_graphics    'Olex2 1.3 (Dolomanov et al., 2009)'
_computing_publication_material  'Olex2 1.3 (Dolomanov et al., 2009)'
_computing_structure_refinement  'SHELXL 2018/3 (Sheldrick, 2015)'
_computing_structure_solution    'SHELXT 2018/2 (Sheldrick, 2018)'
_refine_diff_density_max         0.884
_refine_diff_density_min         -0.383
_refine_diff_density_rms         0.058
_refine_ls_extinction_coef       .
_refine_ls_extinction_method     none
_refine_ls_goodness_of_fit_ref   1.008
_refine_ls_hydrogen_treatment    constr
_refine_ls_matrix_type           full
_refine_ls_number_parameters     366
_refine_ls_number_reflns         5234
_refine_ls_number_restraints     57
_refine_ls_R_factor_all          0.0626
_refine_ls_R_factor_gt           0.0572
_refine_ls_restrained_S_all      1.010
_refine_ls_shift/su_max          0.000
_refine_ls_shift/su_mean         0.000
_refine_ls_structure_factor_coef Fsqd
_refine_ls_weighting_details     
'w=1/[\s^2^(Fo^2^)+(0.0741P)^2^+2.7393P] where P=(Fo^2^+2Fc^2^)/3'
_refine_ls_weighting_scheme      calc
_refine_ls_wR_factor_gt          0.1490
_refine_ls_wR_factor_ref         0.1535
_refine_special_details          ?
_olex2_refinement_description    
;
1. Fixed Uiso
 At 1.2 times of:
  All C(H) groups, All C(H,H) groups
 At 1.5 times of:
  All C(H,H,H) groups, All O(H) groups
2. Shared sites
{C21A, C21B}
3. Uiso/Uaniso restraints and constraints
C21A \\sim C21B \\sim C22 \\sim C23 \\sim C24B: within 2A with sigma of 0.04
and sigma for terminal atoms of 0.08 within 2A
Uanis(C21A) = Uanis(C21B)
4. Rigid body (RIGU) restrains
 C21A, C21B, C22, C23, C24B
 with sigma for 1-2 distances of 0.004 and sigma for 1-3 distances of 0.004
5. Others
 Fixed Sof: C21A(0.5) H21A(0.5) C21B(0.5) C24B(0.5) H24A(0.5) H24B(0.5)
 H24C(0.5)
6.a Ternary CH refined with riding coordinates:
 C11(H11), C11'(H11'), C12(H12)
6.b Secondary CH2 refined with riding coordinates:
 C15(H15A,H15B)
6.c Aromatic/amide H refined with riding coordinates:
 C5(H5), C5'(H5'), C6(H6), C6'(H6'), C7(H7), C7'(H7'), C8(H8), C8'(H8'),
 C12'(H12'), C22(H22), C23(H23), C21A(H21A)
6.d Idealised Me refined as rotating group:
 C14(H14A,H14B,H14C), C14'(H14D,H14E,H14F), C15'(H15C,H15D,H15E), C24B(H24A,
 H24B,H24C)
6.e Idealised tetrahedral OH refined as rotating group:
 O4'(H4')
;
_atom_sites_solution_hydrogens   geom
_atom_sites_solution_primary     dual
_atom_sites_solution_secondary   ?
loop_
_atom_site_label
_atom_site_type_symbol
_atom_site_fract_x
_atom_site_fract_y
_atom_site_fract_z
_atom_site_U_iso_or_equiv
_atom_site_adp_type
_atom_site_occupancy
_atom_site_site_symmetry_order
_atom_site_calc_flag
_atom_site_refinement_flags_posn
_atom_site_refinement_flags_adp
_atom_site_refinement_flags_occupancy
_atom_site_disorder_assembly
_atom_site_disorder_group
O1 O 0.59340(8) 0.11064(18) 0.79142(9) 0.0352(4) Uani 1 1 d . . . . .
O1' O 0.68030(8) 0.94162(19) 0.60222(9) 0.0365(4) Uani 1 1 d . . . . .
C1 C 0.54037(11) 0.2020(2) 0.78089(10) 0.0250(4) Uani 1 1 d . . . . .
C1' C 0.62413(11) 0.8666(2) 0.61651(10) 0.0267(4) Uani 1 1 d . . . . .
O2 O 0.62672(7) 0.40956(15) 0.75260(8) 0.0249(3) Uani 1 1 d . . . . .
C2 C 0.55306(10) 0.3715(2) 0.75824(10) 0.0225(4) Uani 1 1 d . . . . .
C2' C 0.62782(10) 0.6940(2) 0.64606(10) 0.0240(4) Uani 1 1 d . . . . .
O3' O 0.57117(8) 0.51490(18) 0.54845(8) 0.0314(3) Uani 1 1 d . . . . .
C3 C 0.49582(10) 0.4752(2) 0.74508(10) 0.0226(4) Uani 1 1 d . . . . .
C3' C 0.56592(11) 0.6064(2) 0.59997(10) 0.0234(4) Uani 1 1 d . . . . .
O4 O 0.36735(8) 0.53251(17) 0.76156(9) 0.0325(3) Uani 1 1 d . . . . .
O4' O 0.42860(7) 0.56898(16) 0.60766(7) 0.0252(3) Uani 1 1 d . . . . .
H4' H 0.428641 0.558237 0.560752 0.038 Uiso 1 1 calc R U . . .
C4 C 0.41736(11) 0.4312(2) 0.76042(10) 0.0246(4) Uani 1 1 d . . . . .
C4' C 0.49149(10) 0.6593(2) 0.63236(10) 0.0227(4) Uani 1 1 d . . . . .
C5 C 0.32631(11) 0.2106(3) 0.78377(11) 0.0293(4) Uani 1 1 d . . . . .
H5 H 0.285823 0.284499 0.776663 0.035 Uiso 1 1 calc R U . . .
C5' C 0.41051(12) 0.9031(2) 0.60664(11) 0.0281(4) Uani 1 1 d . . . . .
H5' H 0.367042 0.837442 0.610588 0.034 Uiso 1 1 calc R U . . .
C6 C 0.31105(12) 0.0526(3) 0.80067(12) 0.0318(5) Uani 1 1 d . . . . .
H6 H 0.260090 0.017938 0.803906 0.038 Uiso 1 1 calc R U . . .
C6' C 0.40223(13) 1.0653(3) 0.59272(12) 0.0327(5) Uani 1 1 d . . . . .
H6' H 0.352894 1.110305 0.587614 0.039 Uiso 1 1 calc R U . . .
C7 C 0.37008(12) -0.0549(3) 0.81285(12) 0.0316(4) Uani 1 1 d . . . . .
H7 H 0.359503 -0.162846 0.824642 0.038 Uiso 1 1 calc R U . . .
C7' C 0.46540(13) 1.1623(2) 0.58616(11) 0.0336(5) Uani 1 1 d . . . . .
H7' H 0.459094 1.273076 0.576514 0.040 Uiso 1 1 calc R U . . .
C8 C 0.44458(12) -0.0048(2) 0.80782(11) 0.0277(4) Uani 1 1 d . . . . .
H8 H 0.484931 -0.077952 0.817550 0.033 Uiso 1 1 calc R U . . .
C8' C 0.53714(13) 1.0980(2) 0.59366(11) 0.0311(4) Uani 1 1 d . . . . .
H8' H 0.580275 1.164271 0.588855 0.037 Uiso 1 1 calc R U . . .
C9 C 0.46041(11) 0.1521(2) 0.78858(10) 0.0242(4) Uani 1 1 d . . . . .
C9' C 0.54655(11) 0.9349(2) 0.60836(10) 0.0260(4) Uani 1 1 d . . . . .
C10 C 0.40083(11) 0.2610(2) 0.77721(10) 0.0248(4) Uani 1 1 d . . . . .
C10' C 0.48284(11) 0.8372(2) 0.61481(10) 0.0243(4) Uani 1 1 d . . . . .
C11 C 0.50991(10) 0.6420(2) 0.71858(10) 0.0222(4) Uani 1 1 d . . . . .
H11 H 0.478476 0.718788 0.746749 0.027 Uiso 1 1 calc R U . . .
C11' C 0.70975(11) 0.6239(3) 0.65304(11) 0.0308(5) Uani 1 1 d . . . . .
H11' H 0.745434 0.708354 0.636680 0.037 Uiso 1 1 calc R U . . .
C12 C 0.59481(10) 0.6914(2) 0.72654(10) 0.0218(4) Uani 1 1 d . . . . .
H12 H 0.599009 0.800231 0.749293 0.026 Uiso 1 1 calc R U . . .
C12' C 0.72252(12) 0.4794(3) 0.60731(12) 0.0339(5) Uani 1 1 d . . . . .
H12' H 0.707441 0.380745 0.628144 0.041 Uiso 1 1 calc R U . . .
C13 C 0.64647(10) 0.5763(2) 0.77153(10) 0.0232(4) Uani 1 1 d . . . . .
C13' C 0.75291(14) 0.4727(3) 0.53999(14) 0.0451(6) Uani 1 1 d . . . . .
C14 C 0.64356(11) 0.5963(3) 0.85601(11) 0.0284(4) Uani 1 1 d . . . . .
H14A H 0.591871 0.576032 0.871402 0.043 Uiso 1 1 calc R U . . .
H14B H 0.658458 0.705292 0.869965 0.043 Uiso 1 1 calc R U . . .
H14C H 0.678462 0.520458 0.881257 0.043 Uiso 1 1 calc R U . . .
C14' C 0.7808(3) 0.6155(5) 0.4999(2) 0.1110(19) Uani 1 1 d . . . . .
H14D H 0.771792 0.711275 0.529774 0.167 Uiso 1 1 calc R U . . .
H14E H 0.753613 0.624949 0.450820 0.167 Uiso 1 1 calc R U . . .
H14F H 0.835187 0.604377 0.492726 0.167 Uiso 1 1 calc R U . . .
C15 C 0.72361(10) 0.6005(2) 0.73877(11) 0.0257(4) Uani 1 1 d . . . . .
H15A H 0.756262 0.506284 0.749027 0.031 Uiso 1 1 calc R U . . .
H15B H 0.748959 0.695444 0.761420 0.031 Uiso 1 1 calc R U . . .
C15' C 0.75671(14) 0.3211(4) 0.49805(14) 0.0478(6) Uani 1 1 d . . . . .
H15C H 0.809837 0.294020 0.490689 0.072 Uiso 1 1 calc R U . . .
H15D H 0.729680 0.332682 0.449014 0.072 Uiso 1 1 calc R U . . .
H15E H 0.733131 0.236062 0.526610 0.072 Uiso 1 1 calc R U . . .
C22 C 0.4457(2) 0.4198(6) 0.95875(16) 0.0811(12) Uani 1 1 d . U . . .
H22 H 0.407507 0.364657 0.929838 0.097 Uiso 1 1 calc R U . . .
C23 C 0.4438(2) 0.5820(6) 0.9632(2) 0.0801(10) Uani 1 1 d . U . . .
H23 H 0.404205 0.638831 0.937040 0.096 Uiso 1 1 calc R U . A 1
C21A C 0.4976(3) 0.6635(5) 1.00430(19) 0.0859(12) Uani 0.5 1 d . U P B 1
H21A H 0.495913 0.776521 1.007290 0.103 Uiso 0.5 1 calc R U P B 1
C21B C 0.4976(3) 0.6635(5) 1.00430(19) 0.0859(12) Uani 0.5 1 d . U P B 2
C24B C 0.4993(11) 0.8504(12) 1.0064(6) 0.188(7) Uani 0.5 1 d . U P B 2
H24A H 0.512507 0.891352 0.957161 0.281 Uiso 0.5 1 calc R U P B 2
H24B H 0.537186 0.886121 1.044764 0.281 Uiso 0.5 1 calc R U P B 2
H24C H 0.449254 0.890652 1.018662 0.281 Uiso 0.5 1 calc R U P B 2

loop_
_atom_site_aniso_label
_atom_site_aniso_U_11
_atom_site_aniso_U_22
_atom_site_aniso_U_33
_atom_site_aniso_U_23
_atom_site_aniso_U_13
_atom_site_aniso_U_12
O1 0.0294(7) 0.0263(7) 0.0498(9) 0.0060(7) 0.0005(6) 0.0056(6)
O1' 0.0324(8) 0.0358(8) 0.0409(8) 0.0039(7) -0.0033(6) -0.0083(6)
C1 0.0277(9) 0.0235(9) 0.0237(9) -0.0020(7) -0.0011(7) 0.0029(8)
C1' 0.0313(10) 0.0281(10) 0.0203(9) -0.0018(7) -0.0031(7) -0.0044(8)
O2 0.0221(6) 0.0214(7) 0.0311(7) -0.0016(5) -0.0013(5) 0.0014(5)
C2 0.0221(8) 0.0242(9) 0.0211(8) -0.0028(7) -0.0015(7) 0.0016(7)
C2' 0.0240(9) 0.0265(10) 0.0212(9) -0.0015(7) -0.0018(7) 0.0006(7)
O3' 0.0298(7) 0.0368(8) 0.0268(7) -0.0103(6) -0.0070(5) 0.0064(6)
C3 0.0255(9) 0.0209(9) 0.0213(9) -0.0014(7) -0.0015(7) 0.0007(7)
C3' 0.0265(9) 0.0231(9) 0.0199(8) 0.0018(7) -0.0041(7) 0.0027(7)
O4 0.0250(7) 0.0277(7) 0.0448(8) 0.0030(6) 0.0011(6) 0.0045(6)
O4' 0.0246(6) 0.0240(7) 0.0263(7) -0.0025(5) -0.0053(5) -0.0004(5)
C4 0.0251(9) 0.0251(10) 0.0234(9) -0.0001(7) -0.0010(7) 0.0030(8)
C4' 0.0229(9) 0.0208(9) 0.0240(9) -0.0019(7) -0.0046(7) 0.0013(7)
C5 0.0264(10) 0.0309(11) 0.0306(10) 0.0010(8) 0.0000(8) -0.0002(8)
C5' 0.0328(10) 0.0241(10) 0.0270(10) -0.0002(8) -0.0028(8) 0.0042(8)
C6 0.0294(10) 0.0337(11) 0.0324(10) -0.0021(9) 0.0018(8) -0.0057(9)
C6' 0.0406(11) 0.0281(10) 0.0290(10) -0.0005(8) -0.0038(8) 0.0092(9)
C7 0.0380(11) 0.0247(10) 0.0322(10) -0.0024(8) 0.0035(8) -0.0046(9)
C7' 0.0519(13) 0.0216(10) 0.0268(10) 0.0013(8) -0.0049(9) 0.0032(9)
C8 0.0326(10) 0.0235(10) 0.0270(9) -0.0033(8) 0.0014(8) 0.0011(8)
C8' 0.0441(12) 0.0249(10) 0.0237(9) 0.0000(8) -0.0037(8) -0.0031(9)
C9 0.0285(9) 0.0238(9) 0.0203(8) -0.0029(7) 0.0002(7) 0.0001(8)
C9' 0.0339(10) 0.0240(9) 0.0197(9) -0.0007(7) -0.0031(7) -0.0002(8)
C10 0.0261(9) 0.0246(10) 0.0235(9) -0.0015(7) -0.0010(7) -0.0001(7)
C10' 0.0306(10) 0.0229(9) 0.0188(8) -0.0015(7) -0.0037(7) 0.0016(8)
C11 0.0233(9) 0.0199(9) 0.0232(9) -0.0013(7) -0.0017(7) 0.0025(7)
C11' 0.0254(9) 0.0428(12) 0.0240(9) -0.0002(9) -0.0017(7) 0.0052(9)
C12 0.0238(9) 0.0216(9) 0.0198(8) -0.0014(7) -0.0020(7) 0.0011(7)
C12' 0.0293(10) 0.0387(12) 0.0334(11) 0.0010(9) -0.0030(8) 0.0029(9)
C13 0.0242(9) 0.0213(9) 0.0236(9) -0.0019(7) -0.0042(7) -0.0001(7)
C13' 0.0442(13) 0.0548(15) 0.0369(12) 0.0054(11) 0.0087(10) 0.0110(12)
C14 0.0286(10) 0.0339(11) 0.0223(9) 0.0001(8) -0.0027(7) 0.0008(8)
C14' 0.199(5) 0.060(2) 0.082(3) -0.0107(19) 0.086(3) -0.023(3)
C15 0.0229(9) 0.0294(10) 0.0243(9) -0.0007(8) -0.0034(7) 0.0014(8)
C15' 0.0418(13) 0.0677(18) 0.0336(12) -0.0031(12) -0.0026(10) 0.0064(12)
C22 0.087(2) 0.128(3) 0.0295(14) -0.0085(18) 0.0119(15) -0.053(2)
C23 0.075(2) 0.110(3) 0.0551(19) -0.004(2) 0.0013(16) 0.015(2)
C21A 0.146(4) 0.075(2) 0.0378(16) -0.0078(16) 0.0122(19) -0.011(2)
C21B 0.146(4) 0.075(2) 0.0378(16) -0.0078(16) 0.0122(19) -0.011(2)
C24B 0.40(2) 0.073(5) 0.083(7) -0.002(5) -0.075(10) -0.004(9)

_geom_special_details            
;
 All esds (except the esd in the dihedral angle between two l.s. planes)
 are estimated using the full covariance matrix.  The cell esds are taken
 into account individually in the estimation of esds in distances, angles
 and torsion angles; correlations between esds in cell parameters are only
 used when they are defined by crystal symmetry.  An approximate (isotropic)
 treatment of cell esds is used for estimating esds involving l.s. planes.
;
loop_
_geom_bond_atom_site_label_1
_geom_bond_atom_site_label_2
_geom_bond_distance
_geom_bond_site_symmetry_2
_geom_bond_publ_flag
O1 C1 1.218(2) . ?
O1' C1' 1.212(2) . ?
C1 C2 1.497(3) . ?
C1 C9 1.485(3) . ?
C1' C2' 1.540(3) . ?
C1' C9' 1.486(3) . ?
O2 C2 1.348(2) . ?
O2 C13 1.476(2) . ?
C2 C3 1.346(3) . ?
C2' C3' 1.524(3) . ?
C2' C11' 1.561(3) . ?
C2' C12 1.572(3) . ?
O3' C3' 1.203(2) . ?
C3 C4 1.472(3) . ?
C3 C11 1.501(3) . ?
C3' C4' 1.526(3) . ?
O4 C4 1.226(2) . ?
O4' H4' 0.8400 . ?
O4' C4' 1.398(2) . ?
C4 C10 1.490(3) . ?
C4' C10' 1.530(3) . ?
C4' C11 1.561(2) . ?
C5 H5 0.9500 . ?
C5 C6 1.388(3) . ?
C5 C10 1.392(3) . ?
C5' H5' 0.9500 . ?
C5' C6' 1.389(3) . ?
C5' C10' 1.393(3) . ?
C6 H6 0.9500 . ?
C6 C7 1.387(3) . ?
C6' H6' 0.9500 . ?
C6' C7' 1.390(3) . ?
C7 H7 0.9500 . ?
C7 C8 1.388(3) . ?
C7' H7' 0.9500 . ?
C7' C8' 1.378(3) . ?
C8 H8 0.9500 . ?
C8 C9 1.391(3) . ?
C8' H8' 0.9500 . ?
C8' C9' 1.401(3) . ?
C9 C10 1.401(3) . ?
C9' C10' 1.401(3) . ?
C11 H11 1.0000 . ?
C11 C12 1.555(2) . ?
C11' H11' 1.0000 . ?
C11' C12' 1.483(3) . ?
C11' C15 1.547(3) . ?
C12 H12 1.0000 . ?
C12 C13 1.529(2) . ?
C12' H12' 0.9500 . ?
C12' C13' 1.337(3) . ?
C13 C14 1.517(3) . ?
C13 C15 1.520(3) . ?
C13' C14' 1.490(4) . ?
C13' C15' 1.477(4) . ?
C14 H14A 0.9800 . ?
C14 H14B 0.9800 . ?
C14 H14C 0.9800 . ?
C14' H14D 0.9800 . ?
C14' H14E 0.9800 . ?
C14' H14F 0.9800 . ?
C15 H15A 0.9900 . ?
C15 H15B 0.9900 . ?
C15' H15C 0.9800 . ?
C15' H15D 0.9800 . ?
C15' H15E 0.9800 . ?
C22 H22 0.9500 . ?
C22 C23 1.362(6) . ?
C22 C21A 1.363(6) 3_667 ?
C23 H23 0.9500 . ?
C23 C21A 1.357(6) . ?
C23 C21B 1.357(6) . ?
C21A H21A 0.9500 . ?
C21B C24B 1.568(11) . ?
C24B H24A 0.9800 . ?
C24B H24B 0.9800 . ?
C24B H24C 0.9800 . ?

loop_
_geom_angle_atom_site_label_1
_geom_angle_atom_site_label_2
_geom_angle_atom_site_label_3
_geom_angle
_geom_angle_site_symmetry_1
_geom_angle_site_symmetry_3
_geom_angle_publ_flag
O1 C1 C2 121.00(18) . . ?
O1 C1 C9 122.42(18) . . ?
C9 C1 C2 116.57(16) . . ?
O1' C1' C2' 122.54(18) . . ?
O1' C1' C9' 122.63(19) . . ?
C9' C1' C2' 114.82(16) . . ?
C2 O2 C13 115.22(14) . . ?
O2 C2 C1 113.73(15) . . ?
C3 C2 C1 122.67(17) . . ?
C3 C2 O2 123.60(18) . . ?
C1' C2' C11' 113.90(16) . . ?
C1' C2' C12 108.24(15) . . ?
C3' C2' C1' 104.54(14) . . ?
C3' C2' C11' 120.00(16) . . ?
C3' C2' C12 101.35(14) . . ?
C11' C2' C12 107.69(14) . . ?
C2 C3 C4 120.77(17) . . ?
C2 C3 C11 121.54(17) . . ?
C4 C3 C11 117.61(16) . . ?
C2' C3' C4' 105.38(15) . . ?
O3' C3' C2' 129.72(18) . . ?
O3' C3' C4' 124.90(17) . . ?
C4' O4' H4' 109.5 . . ?
C3 C4 C10 118.19(16) . . ?
O4 C4 C3 120.96(18) . . ?
O4 C4 C10 120.81(18) . . ?
C3' C4' C10' 106.60(15) . . ?
C3' C4' C11 101.60(14) . . ?
O4' C4' C3' 114.16(15) . . ?
O4' C4' C10' 113.19(14) . . ?
O4' C4' C11 112.64(15) . . ?
C10' C4' C11 107.80(14) . . ?
C6 C5 H5 119.9 . . ?
C6 C5 C10 120.12(19) . . ?
C10 C5 H5 119.9 . . ?
C6' C5' H5' 120.1 . . ?
C6' C5' C10' 119.7(2) . . ?
C10' C5' H5' 120.1 . . ?
C5 C6 H6 119.9 . . ?
C7 C6 C5 120.13(19) . . ?
C7 C6 H6 119.9 . . ?
C5' C6' H6' 119.7 . . ?
C5' C6' C7' 120.7(2) . . ?
C7' C6' H6' 119.7 . . ?
C6 C7 H7 120.0 . . ?
C6 C7 C8 120.1(2) . . ?
C8 C7 H7 120.0 . . ?
C6' C7' H7' 120.0 . . ?
C8' C7' C6' 120.02(19) . . ?
C8' C7' H7' 120.0 . . ?
C7 C8 H8 119.9 . . ?
C7 C8 C9 120.27(19) . . ?
C9 C8 H8 119.9 . . ?
C7' C8' H8' 120.0 . . ?
C7' C8' C9' 120.1(2) . . ?
C9' C8' H8' 120.0 . . ?
C8 C9 C1 119.47(17) . . ?
C8 C9 C10 119.60(18) . . ?
C10 C9 C1 120.92(18) . . ?
C8' C9' C1' 119.70(18) . . ?
C8' C9' C10' 119.85(19) . . ?
C10' C9' C1' 120.45(17) . . ?
C5 C10 C4 120.17(17) . . ?
C5 C10 C9 119.76(18) . . ?
C9 C10 C4 120.05(17) . . ?
C5' C10' C4' 119.37(17) . . ?
C5' C10' C9' 119.68(18) . . ?
C9' C10' C4' 120.94(17) . . ?
C3 C11 C4' 111.45(15) . . ?
C3 C11 H11 109.8 . . ?
C3 C11 C12 113.12(15) . . ?
C4' C11 H11 109.8 . . ?
C12 C11 C4' 102.74(14) . . ?
C12 C11 H11 109.8 . . ?
C2' C11' H11' 107.7 . . ?
C12' C11' C2' 115.34(16) . . ?
C12' C11' H11' 107.7 . . ?
C12' C11' C15 114.62(18) . . ?
C15 C11' C2' 103.27(15) . . ?
C15 C11' H11' 107.7 . . ?
C2' C12 H12 109.4 . . ?
C11 C12 C2' 108.52(14) . . ?
C11 C12 H12 109.4 . . ?
C13 C12 C2' 104.41(15) . . ?
C13 C12 C11 115.39(15) . . ?
C13 C12 H12 109.4 . . ?
C11' C12' H12' 116.4 . . ?
C13' C12' C11' 127.2(2) . . ?
C13' C12' H12' 116.4 . . ?
O2 C13 C12 110.46(14) . . ?
O2 C13 C14 108.21(15) . . ?
O2 C13 C15 104.19(15) . . ?
C14 C13 C12 113.75(16) . . ?
C14 C13 C15 115.99(15) . . ?
C15 C13 C12 103.78(15) . . ?
C12' C13' C14' 123.4(3) . . ?
C12' C13' C15' 121.3(2) . . ?
C15' C13' C14' 115.2(2) . . ?
C13 C14 H14A 109.5 . . ?
C13 C14 H14B 109.5 . . ?
C13 C14 H14C 109.5 . . ?
H14A C14 H14B 109.5 . . ?
H14A C14 H14C 109.5 . . ?
H14B C14 H14C 109.5 . . ?
C13' C14' H14D 109.5 . . ?
C13' C14' H14E 109.5 . . ?
C13' C14' H14F 109.5 . . ?
H14D C14' H14E 109.5 . . ?
H14D C14' H14F 109.5 . . ?
H14E C14' H14F 109.5 . . ?
C11' C15 H15A 110.3 . . ?
C11' C15 H15B 110.3 . . ?
C13 C15 C11' 106.99(15) . . ?
C13 C15 H15A 110.3 . . ?
C13 C15 H15B 110.3 . . ?
H15A C15 H15B 108.6 . . ?
C13' C15' H15C 109.5 . . ?
C13' C15' H15D 109.5 . . ?
C13' C15' H15E 109.5 . . ?
H15C C15' H15D 109.5 . . ?
H15C C15' H15E 109.5 . . ?
H15D C15' H15E 109.5 . . ?
C23 C22 H22 119.9 . . ?
C23 C22 C21A 120.2(3) . 3_667 ?
C21A C22 H22 119.9 3_667 . ?
C22 C23 H23 119.5 . . ?
C21A C23 C22 121.0(4) . . ?
C21A C23 H23 119.5 . . ?
C21B C23 C22 121.0(4) . . ?
C22 C21A H21A 120.6 3_667 . ?
C23 C21A C22 118.8(4) . 3_667 ?
C23 C21A H21A 120.6 . . ?
C22 C21B C24B 119.2(7) 3_667 . ?
C23 C21B C22 118.8(4) . 3_667 ?
C23 C21B C24B 121.9(7) . . ?
C21B C24B H24A 109.5 . . ?
C21B C24B H24B 109.5 . . ?
C21B C24B H24C 109.5 . . ?
H24A C24B H24B 109.5 . . ?
H24A C24B H24C 109.5 . . ?
H24B C24B H24C 109.5 . . ?

loop_
_geom_torsion_atom_site_label_1
_geom_torsion_atom_site_label_2
_geom_torsion_atom_site_label_3
_geom_torsion_atom_site_label_4
_geom_torsion
_geom_torsion_site_symmetry_1
_geom_torsion_site_symmetry_2
_geom_torsion_site_symmetry_3
_geom_torsion_site_symmetry_4
_geom_torsion_publ_flag
O1 C1 C2 O2 -1.1(3) . . . . ?
O1 C1 C2 C3 179.03(18) . . . . ?
O1 C1 C9 C8 -0.6(3) . . . . ?
O1 C1 C9 C10 178.98(18) . . . . ?
O1' C1' C2' C3' -134.85(19) . . . . ?
O1' C1' C2' C11' -2.0(3) . . . . ?
O1' C1' C2' C12 117.7(2) . . . . ?
O1' C1' C9' C8' -9.0(3) . . . . ?
O1' C1' C9' C10' 170.55(18) . . . . ?
C1 C2 C3 C4 6.7(3) . . . . ?
C1 C2 C3 C11 -176.79(16) . . . . ?
C1 C9 C10 C4 -2.7(3) . . . . ?
C1 C9 C10 C5 179.13(17) . . . . ?
C1' C2' C3' O3' 104.2(2) . . . . ?
C1' C2' C3' C4' -75.48(17) . . . . ?
C1' C2' C11' C12' -119.9(2) . . . . ?
C1' C2' C11' C15 114.26(18) . . . . ?
C1' C2' C12 C11 96.01(17) . . . . ?
C1' C2' C12 C13 -140.42(15) . . . . ?
C1' C9' C10' C4' 1.6(3) . . . . ?
C1' C9' C10' C5' -179.69(17) . . . . ?
O2 C2 C3 C4 -173.09(16) . . . . ?
O2 C2 C3 C11 3.4(3) . . . . ?
O2 C13 C15 C11' 77.46(18) . . . . ?
C2 C1 C9 C8 178.55(17) . . . . ?
C2 C1 C9 C10 -1.9(3) . . . . ?
C2 O2 C13 C12 -52.6(2) . . . . ?
C2 O2 C13 C14 72.50(18) . . . . ?
C2 O2 C13 C15 -163.51(15) . . . . ?
C2 C3 C4 O4 166.81(18) . . . . ?
C2 C3 C4 C10 -11.1(3) . . . . ?
C2 C3 C11 C4' 101.7(2) . . . . ?
C2 C3 C11 C12 -13.5(2) . . . . ?
C2' C1' C9' C8' 169.79(17) . . . . ?
C2' C1' C9' C10' -10.6(2) . . . . ?
C2' C3' C4' O4' -168.10(15) . . . . ?
C2' C3' C4' C10' 66.17(17) . . . . ?
C2' C3' C4' C11 -46.58(18) . . . . ?
C2' C11' C12' C13' 97.6(3) . . . . ?
C2' C11' C15 C13 26.9(2) . . . . ?
C2' C12 C13 O2 -78.04(17) . . . . ?
C2' C12 C13 C14 160.05(16) . . . . ?
C2' C12 C13 C15 33.12(18) . . . . ?
O3' C3' C4' O4' 12.2(3) . . . . ?
O3' C3' C4' C10' -113.5(2) . . . . ?
O3' C3' C4' C11 133.75(19) . . . . ?
C3 C4 C10 C5 -172.82(17) . . . . ?
C3 C4 C10 C9 9.0(3) . . . . ?
C3 C11 C12 C2' 106.58(17) . . . . ?
C3 C11 C12 C13 -10.1(2) . . . . ?
C3' C2' C11' C12' 5.0(3) . . . . ?
C3' C2' C11' C15 -120.78(18) . . . . ?
C3' C2' C12 C11 -13.61(19) . . . . ?
C3' C2' C12 C13 109.96(15) . . . . ?
C3' C4' C10' C5' 152.04(17) . . . . ?
C3' C4' C10' C9' -29.3(2) . . . . ?
C3' C4' C11 C3 -85.77(17) . . . . ?
C3' C4' C11 C12 35.65(17) . . . . ?
O4 C4 C10 C5 9.3(3) . . . . ?
O4 C4 C10 C9 -168.89(18) . . . . ?
O4' C4' C10' C5' 25.7(2) . . . . ?
O4' C4' C10' C9' -155.57(16) . . . . ?
O4' C4' C11 C3 36.8(2) . . . . ?
O4' C4' C11 C12 158.22(15) . . . . ?
C4 C3 C11 C4' -81.75(19) . . . . ?
C4 C3 C11 C12 163.08(15) . . . . ?
C4' C11 C12 C2' -13.70(18) . . . . ?
C4' C11 C12 C13 -130.41(16) . . . . ?
C5 C6 C7 C8 -0.3(3) . . . . ?
C5' C6' C7' C8' -0.1(3) . . . . ?
C6 C5 C10 C4 -178.90(18) . . . . ?
C6 C5 C10 C9 -0.7(3) . . . . ?
C6 C7 C8 C9 -1.7(3) . . . . ?
C6' C5' C10' C4' 178.28(18) . . . . ?
C6' C5' C10' C9' -0.4(3) . . . . ?
C6' C7' C8' C9' -0.4(3) . . . . ?
C7 C8 C9 C1 -177.89(18) . . . . ?
C7 C8 C9 C10 2.5(3) . . . . ?
C7' C8' C9' C1' -179.88(18) . . . . ?
C7' C8' C9' C10' 0.5(3) . . . . ?
C8 C9 C10 C4 176.89(17) . . . . ?
C8 C9 C10 C5 -1.3(3) . . . . ?
C8' C9' C10' C4' -178.80(17) . . . . ?
C8' C9' C10' C5' -0.1(3) . . . . ?
C9 C1 C2 O2 179.69(15) . . . . ?
C9 C1 C2 C3 -0.1(3) . . . . ?
C9' C1' C2' C3' 46.3(2) . . . . ?
C9' C1' C2' C11' 179.15(15) . . . . ?
C9' C1' C2' C12 -61.11(19) . . . . ?
C10 C5 C6 C7 1.5(3) . . . . ?
C10' C4' C11 C3 162.38(15) . . . . ?
C10' C4' C11 C12 -76.19(17) . . . . ?
C10' C5' C6' C7' 0.6(3) . . . . ?
C11 C3 C4 O4 -9.8(3) . . . . ?
C11 C3 C4 C10 172.30(16) . . . . ?
C11 C4' C10' C5' -99.54(19) . . . . ?
C11 C4' C10' C9' 79.2(2) . . . . ?
C11 C12 C13 O2 41.0(2) . . . . ?
C11 C12 C13 C14 -80.9(2) . . . . ?
C11 C12 C13 C15 152.13(15) . . . . ?
C11' C2' C3' O3' -25.1(3) . . . . ?
C11' C2' C3' C4' 155.25(16) . . . . ?
C11' C2' C12 C11 -140.42(16) . . . . ?
C11' C2' C12 C13 -16.9(2) . . . . ?
C11' C12' C13' C14' 1.1(5) . . . . ?
C11' C12' C13' C15' -175.1(2) . . . . ?
C12 C2' C3' O3' -143.4(2) . . . . ?
C12 C2' C3' C4' 36.97(18) . . . . ?
C12 C2' C11' C12' 120.05(19) . . . . ?
C12 C2' C11' C15 -5.8(2) . . . . ?
C12 C13 C15 C11' -38.2(2) . . . . ?
C12' C11' C15 C13 -99.4(2) . . . . ?
C13 O2 C2 C1 -148.08(15) . . . . ?
C13 O2 C2 C3 31.7(2) . . . . ?
C14 C13 C15 C11' -163.73(17) . . . . ?
C15 C11' C12' C13' -142.6(2) . . . . ?
C22 C23 C21A C22 0.2(6) . . . 3_667 ?
C22 C23 C21B C22 0.2(6) . . . 3_667 ?
C22 C23 C21B C24B 176.4(8) . . . . ?
C21A C22 C23 C21A -0.2(6) 3_667 . . . ?

_shelx_res_file                  
;
TITL 1jg1r_auto_a.res in P2(1)/n
    1jg1r_auto.res
    created by SHELXL-2018/3 at 15:43:49 on 15-Jun-2022
CELL 1.54184 17.659 8.3859 17.8047 90 92.68 90
ZERR 4 0.0002 0.0001 0.0002 0 0.001 0
LATT 1
SYMM 0.5-X,0.5+Y,0.5-Z
SFAC C H O
UNIT 134 112 24
EADP C21A C21B
SIMU C21A C21B C22 C23 C24B
RIGU C21A C21B C22 C23 C24B
EXYZ C21A C21B

L.S. 20
PLAN  5 0 0
TEMP -173
CONF
BOND $H
MORE -1
fmap 2 1 53
acta
REM <olex2.extras>
REM <HklSrc "%.\\1JG1r_auto.hkl">
REM </olex2.extras>

WGHT    0.074100    2.739300
FVAR       0.32948
O1    3    0.593398    0.110637    0.791418    11.00000    0.02941    0.02627 =
         0.04985    0.00597    0.00054    0.00564
O1'   3    0.680296    0.941623    0.602217    11.00000    0.03241    0.03577 =
         0.04094    0.00394   -0.00325   -0.00827
C1    1    0.540370    0.202000    0.780892    11.00000    0.02766    0.02354 =
         0.02365   -0.00199   -0.00106    0.00289
C1'   1    0.624130    0.866576    0.616512    11.00000    0.03131    0.02814 =
         0.02031   -0.00181   -0.00312   -0.00444
O2    3    0.626723    0.409559    0.752601    11.00000    0.02210    0.02139 =
         0.03109   -0.00159   -0.00129    0.00140
C2    1    0.553061    0.371451    0.758244    11.00000    0.02210    0.02423 =
         0.02106   -0.00277   -0.00146    0.00155
C2'   1    0.627816    0.694026    0.646056    11.00000    0.02397    0.02649 =
         0.02115   -0.00146   -0.00182    0.00056
O3'   3    0.571174    0.514900    0.548453    11.00000    0.02979    0.03681 =
         0.02678   -0.01031   -0.00698    0.00635
C3    1    0.495816    0.475200    0.745082    11.00000    0.02554    0.02088 =
         0.02125   -0.00142   -0.00150    0.00066
C3'   1    0.565923    0.606441    0.599975    11.00000    0.02654    0.02310 =
         0.01994    0.00175   -0.00414    0.00270
O4    3    0.367349    0.532509    0.761560    11.00000    0.02497    0.02767 =
         0.04484    0.00297    0.00115    0.00452
O4'   3    0.428601    0.568985    0.607656    11.00000    0.02456    0.02405 =
         0.02628   -0.00248   -0.00527   -0.00036
AFIX 147
H4'   2    0.428641    0.558237    0.560752    11.00000   -1.50000
AFIX   0
C4    1    0.417365    0.431212    0.760423    11.00000    0.02508    0.02506 =
         0.02340   -0.00006   -0.00097    0.00296
C4'   1    0.491486    0.659319    0.632362    11.00000    0.02287    0.02077 =
         0.02401   -0.00187   -0.00458    0.00127
C5    1    0.326305    0.210613    0.783768    11.00000    0.02641    0.03093 =
         0.03058    0.00097   -0.00001   -0.00017
AFIX  43
H5    2    0.285823    0.284499    0.776663    11.00000   -1.20000
AFIX   0
C5'   1    0.410508    0.903124    0.606644    11.00000    0.03279    0.02407 =
         0.02702   -0.00020   -0.00282    0.00418
AFIX  43
H5'   2    0.367042    0.837442    0.610588    11.00000   -1.20000
AFIX   0
C6    1    0.311054    0.052576    0.800671    11.00000    0.02936    0.03366 =
         0.03236   -0.00208    0.00176   -0.00567
AFIX  43
H6    2    0.260090    0.017938    0.803906    11.00000   -1.20000
AFIX   0
C6'   1    0.402227    1.065255    0.592717    11.00000    0.04061    0.02809 =
         0.02902   -0.00046   -0.00378    0.00917
AFIX  43
H6'   2    0.352894    1.110305    0.587614    11.00000   -1.20000
AFIX   0
C7    1    0.370084   -0.054875    0.812847    11.00000    0.03805    0.02470 =
         0.03223   -0.00237    0.00353   -0.00464
AFIX  43
H7    2    0.359503   -0.162846    0.824642    11.00000   -1.20000
AFIX   0
C7'   1    0.465399    1.162338    0.586164    11.00000    0.05190    0.02163 =
         0.02679    0.00135   -0.00493    0.00317
AFIX  43
H7'   2    0.459094    1.273076    0.576514    11.00000   -1.20000
AFIX   0
C8    1    0.444582   -0.004799    0.807817    11.00000    0.03264    0.02351 =
         0.02704   -0.00330    0.00142    0.00110
AFIX  43
H8    2    0.484931   -0.077952    0.817550    11.00000   -1.20000
AFIX   0
C8'   1    0.537144    1.097986    0.593661    11.00000    0.04411    0.02493 =
         0.02370    0.00004   -0.00369   -0.00311
AFIX  43
H8'   2    0.580275    1.164271    0.588855    11.00000   -1.20000
AFIX   0
C9    1    0.460413    0.152100    0.788577    11.00000    0.02850    0.02385 =
         0.02026   -0.00289    0.00022    0.00011
C9'   1    0.546546    0.934914    0.608364    11.00000    0.03395    0.02401 =
         0.01967   -0.00071   -0.00315   -0.00023
C10   1    0.400829    0.261026    0.777208    11.00000    0.02612    0.02462 =
         0.02350   -0.00153   -0.00099   -0.00013
C10'  1    0.482840    0.837194    0.614809    11.00000    0.03063    0.02289 =
         0.01880   -0.00152   -0.00372    0.00158
C11   1    0.509909    0.642025    0.718584    11.00000    0.02335    0.01988 =
         0.02323   -0.00134   -0.00167    0.00250
AFIX  13
H11   2    0.478476    0.718788    0.746749    11.00000   -1.20000
AFIX   0
C11'  1    0.709754    0.623944    0.653036    11.00000    0.02539    0.04284 =
         0.02396   -0.00018   -0.00173    0.00517
AFIX  13
H11'  2    0.745434    0.708354    0.636680    11.00000   -1.20000
AFIX   0
C12   1    0.594806    0.691386    0.726537    11.00000    0.02378    0.02157 =
         0.01981   -0.00139   -0.00197    0.00109
AFIX  13
H12   2    0.599009    0.800231    0.749293    11.00000   -1.20000
AFIX   0
C12'  1    0.722520    0.479420    0.607307    11.00000    0.02928    0.03867 =
         0.03339    0.00097   -0.00300    0.00291
AFIX  43
H12'  2    0.707441    0.380745    0.628144    11.00000   -1.20000
AFIX   0
C13   1    0.646472    0.576294    0.771528    11.00000    0.02419    0.02135 =
         0.02362   -0.00188   -0.00420   -0.00014
C13'  1    0.752911    0.472682    0.539992    11.00000    0.04422    0.05481 =
         0.03685    0.00542    0.00875    0.01100
C14   1    0.643558    0.596288    0.856013    11.00000    0.02861    0.03394 =
         0.02233    0.00015   -0.00268    0.00084
AFIX 137
H14A  2    0.591871    0.576032    0.871402    11.00000   -1.50000
H14B  2    0.658458    0.705292    0.869965    11.00000   -1.50000
H14C  2    0.678462    0.520458    0.881257    11.00000   -1.50000
AFIX   0
C14'  1    0.780758    0.615542    0.499898    11.00000    0.19885    0.05997 =
         0.08168   -0.01069    0.08585   -0.02348
AFIX 137
H14D  2    0.771792    0.711275    0.529774    11.00000   -1.50000
H14E  2    0.753613    0.624949    0.450820    11.00000   -1.50000
H14F  2    0.835187    0.604377    0.492726    11.00000   -1.50000
AFIX   0
C15   1    0.723611    0.600494    0.738771    11.00000    0.02293    0.02944 =
         0.02428   -0.00071   -0.00342    0.00145
AFIX  23
H15A  2    0.756262    0.506284    0.749027    11.00000   -1.20000
H15B  2    0.748959    0.695444    0.761420    11.00000   -1.20000
AFIX   0
C15'  1    0.756710    0.321103    0.498046    11.00000    0.04177    0.06769 =
         0.03365   -0.00314   -0.00257    0.00638
AFIX 137
H15C  2    0.809837    0.294020    0.490689    11.00000   -1.50000
H15D  2    0.729680    0.332682    0.449014    11.00000   -1.50000
H15E  2    0.733131    0.236062    0.526610    11.00000   -1.50000
AFIX   0

C22   1    0.445740    0.419840    0.958752    11.00000    0.08711    0.12760 =
         0.02948   -0.00849    0.01190   -0.05270
AFIX  43
H22   2    0.407507    0.364657    0.929838    11.00000   -1.20000
AFIX   0
C23   1    0.443818    0.581971    0.963157    11.00000    0.07532    0.10963 =
         0.05506   -0.00434    0.00132    0.01463
AFIX  43
H23   2    0.404205    0.638831    0.937040    11.00000   -1.20000
AFIX   0
PART 1
C21A  1    0.497649    0.663482    1.004298    10.50000    0.14562    0.07508 =
         0.03778   -0.00779    0.01218   -0.01149
AFIX  43
H21A  2    0.495913    0.776521    1.007290    10.50000   -1.20000
AFIX   0
PART 2
C21B  1    0.497649    0.663482    1.004298    10.50000    0.14562    0.07508 =
         0.03778   -0.00779    0.01218   -0.01149
C24B  1    0.499304    0.850438    1.006420    10.50000    0.39922    0.07278 =
         0.08288   -0.00189   -0.07454   -0.00432
AFIX 137
H24A  2    0.512507    0.891352    0.957161    10.50000   -1.50000
H24B  2    0.537186    0.886121    1.044764    10.50000   -1.50000
H24C  2    0.449254    0.890652    1.018662    10.50000   -1.50000
AFIX   0
HKLF 4


REM  1jg1r_auto_a.res in P2(1)/n
REM wR2 = 0.1535, GooF = S = 1.008, Restrained GooF = 1.010 for all data
REM R1 = 0.0572 for 4689 Fo > 4sig(Fo) and 0.0626 for all 5234 data
REM 366 parameters refined using 57 restraints

END

WGHT      0.0693      2.6084

REM Highest difference peak  0.884,  deepest hole -0.383,  1-sigma level  0.058
Q1    1   0.7636  0.6228  0.6062  11.00000  0.05    0.88
Q2    1   0.3301  0.5173  0.9375  11.00000  0.05    0.72
Q3    1   0.8639  0.5834  0.5134  11.00000  0.05    0.56
Q4    1   0.7945  0.5463  0.5485  11.00000  0.05    0.53
Q5    1   0.3961  0.4948  0.9651  11.00000  0.05    0.37
;
_shelx_res_checksum              70953
_shelx_hkl_file                  
;
   0   0   1    0.12    0.08
   0   0   2 2117.15   89.31
   0   0  -3    0.24    0.46
   0   0   3    0.27    0.19
   0   0  -4 1004.15   41.77
   0   0   4  977.92   41.47
   0   0  -5   -0.24    0.31
   0   0  -5    1.18    0.70
   0   0  -6 3314.68  140.85
   0   0  -6 3334.09  140.76
   0   0  -7    0.80    0.72
   0   0   7    0.55    0.48
   0   0  -7    0.23    0.74
   0   0  -8 2266.02   93.14
   0   0   8 2161.48   92.52
   0   0  -8 2177.91   92.98
   0   0  -9    0.22    0.35
   0   0  -9    1.75    0.93
   0   0  -9   -0.11    0.89
   0   0   9    0.40    0.49
   0   0  -9    0.48    0.37
   0   0 -10  201.83    9.07
   0   0 -10  213.83   10.11
   0   0 -10  206.80    9.90
   0   0  10  205.43    9.25
   0   0 -10  220.69    9.09
   0   0 -11   -0.09    0.39
   0   0 -11   -0.67    0.99
   0   0 -11    0.06    0.42
   0   0 -12   30.39    1.70
   0   0 -12   33.66    1.71
   0   0 -12   33.22    1.69
   0   0 -12   30.72    1.82
   0   0 -12   32.57    2.75
   0   0 -13   -0.13    0.52
   0   0 -13    0.55    0.52
   0   0 -13    2.23    0.54
   0   0 -13   -0.11    0.63
   0   0 -13   -1.09    1.37
   0   0 -14  109.89    5.41
   0   0 -14  126.00    5.60
   0   0 -14  115.57    6.88
   0   0 -14  125.87    5.45
   0   0 -14  117.41    5.40
   0   0 -15    0.20    0.79
   0   0 -15    0.72    0.67
   0   0 -15    1.04    1.35
   0   0 -15   -0.29    0.62
   0   0 -16   27.01    1.78
   0   0 -16   28.46    1.83
   0   0 -16   30.11    3.07
   0   0 -16   25.46    1.67
   0   0 -16   28.62    1.67
   0   0 -17    0.07    0.77
   0   0 -17    0.06    0.68
   0   0 -17    0.13    0.70
   0   0 -17   -1.63    1.45
   0   0 -18   45.24    2.47
   0   0 -18   42.17    2.35
   0   0 -18   46.96    2.49
   0   0 -19    0.89    0.63
   0   0 -20  149.28    6.71
   0   0 -21    0.38    0.47
   0   0 -22   12.47    0.77
   0   1   0    1.10    0.26
   0   1  -1   35.30    1.65
   0   1  -1   33.17    1.53
   0  -1  -1   32.80    1.52
   0   1  -1   34.59    1.60
   0  -1   2 1992.00   82.32
   0   1  -2 1944.58   82.42
   0  -1  -2 1950.37   82.33
   0   1  -2 1871.14   82.33
   0   1  -2 1977.55   82.34
   0   1  -3  164.41    7.41
   0  -1  -3  160.94    7.15
   0  -1   3  167.23    7.19
   0   1  -3  171.50    7.33
   0  -1  -3  171.89    7.33
   0   1  -4  877.22   37.26
   0  -1  -4  854.86   37.00
   0  -1   4  876.74   36.95
   0   1   4  872.09   37.05
   0  -1  -4  879.37   37.18
   0   1  -4  880.67   37.19
   0  -1  -5 2333.96   98.79
   0  -1   5 2325.46   98.67
   0   1   5 2345.28   98.75
   0  -1  -5 2318.69   98.98
   0   1  -5 2359.98   99.00
   0   1   6  104.79    4.88
   0  -1  -6  108.13    5.03
   0  -1  -6  112.18    5.25
   0   1  -6  106.81    5.25
   0  -1   6  112.56    4.84
   0   1   7   25.50    1.41
   0  -1   7   26.60    1.40
   0  -1  -7   25.83    1.66
   0   1  -7   24.10    1.92
   0  -1  -7   26.99    1.89
   0   1  -7   26.64    1.92
   0   1   8  515.41   23.17
   0   1  -8  554.31   23.90
   0  -1  -8  556.98   23.89
   0  -1  -8  558.39   23.59
   0   1  -8  562.38   23.90
   0  -1  -8  531.18   23.14
   0  -1  -8  564.43   23.11
   0  -1  -9   87.98    4.05
   0   1  -9   99.51    4.96
   0  -1  -9   93.30    4.91
   0   1  -9   92.16    4.87
   0  -1  -9   88.99    4.01
   0  -1  -9   89.79    4.01
   0   1  -9   91.76    4.04
   0  -1 -10 1036.04   43.81
   0   1 -10  984.27   44.77
   0  -1 -10 1035.39   44.79
   0   1 -10 1026.86   44.77
   0   1  10  956.03   44.13
   0  -1 -10 1037.56   43.76
   0  -1 -10 1048.24   43.76
   0   1 -10 1049.10   43.80
   0  -1 -11    2.59    0.53
   0  -1 -11    1.01    1.04
   0   1 -11    2.41    1.11
   0   1  11    3.15    0.77
   0  -1 -11    2.73    0.49
   0  -1 -11    3.49    0.52
   0  -1 -12   46.94    2.41
   0   1 -12   48.73    2.45
   0  -1 -12   49.98    2.39
   0  -1 -12   51.59    2.56
   0   1 -12   46.45    2.52
   0  -1 -12   50.18    2.38
   0  -1 -12   50.35    3.48
   0   1 -12   43.67    3.44
   0  -1 -13   62.52    3.04
   0  -1 -13   61.17    3.14
   0   1 -13   58.44    3.14
   0  -1 -13   62.03    4.27
   0   1 -13   65.85    4.41
   0  -1 -13   63.35    3.01
   0   1 -13   63.75    3.06
   0  -1 -13   62.88    2.98
   0  -1 -14    0.60    0.52
   0  -1 -14    1.27    0.59
   0  -1 -14    1.17    0.71
   0   1 -14    0.19    0.71
   0   1 -14    0.75    0.63
   0   1 -14   -0.73    1.43
   0  -1 -14    0.48    1.38
   0  -1 -15  147.70    6.68
   0   1 -15  146.06    6.69
   0  -1 -15  145.56    6.69
   0   1 -15  146.62    6.70
   0   1 -15  133.98    8.06
   0  -1 -15  146.00    8.19
   0  -1 -15  147.60    6.56
   0   1 -15  135.92    6.57
   0  -1 -15  147.29    6.54
   0  -1 -16   33.38    1.97
   0   1 -16   32.26    2.01
   0   1 -16   30.59    1.98
   0  -1 -16   30.37    1.98
   0  -1 -16   32.49    3.18
   0   1 -16   27.68    3.08
   0   1 -16   31.31    1.88
   0  -1 -16   31.10    1.83
   0  -1 -16   33.66    1.82
   0   1 -17    6.23    0.94
   0  -1 -17    6.83    0.94
   0   1 -17    8.16    0.99
   0  -1 -17    5.85    0.97
   0  -1 -17    6.97    0.85
   0  -1 -17    2.65    1.57
   0   1 -17    6.74    1.92
   0  -1 -17    7.47    0.85
   0   1 -18    2.47    0.81
   0  -1 -18    3.02    0.83
   0   1 -18    1.91    0.80
   0  -1 -18    2.42    0.77
   0  -1 -18    1.03    0.65
   0   1 -19   26.47    1.70
   0  -1 -19   29.65    1.71
   0  -1 -19   29.10    1.66
   0  -1 -20   53.69    2.68
   0   1 -20   53.61    2.68
   0  -1 -20   53.64    2.62
   0  -1 -21    0.16    0.43
   0   1 -21    0.23    0.44
   0  -1 -22    0.16    0.31
   0   1 -22   -0.23    0.30
   0   2   0 2302.11   99.56
   0   2   0 2388.54   99.46
   0   2  -1 1282.56   54.81
   0   2   1 1333.69   55.14
   0   2  -1 1261.35   55.05
   0   2  -1 1386.57   55.09
   0  -2   2    2.36    0.79
   0   2  -2    1.76    0.40
   0  -2  -2    0.91    0.38
   0   2  -2    1.05    0.52
   0   2  -2    1.39    0.67
   0  -2   3   16.99    1.17
   0  -2  -3   16.09    1.03
   0   2  -3   16.14    1.06
   0   2  -3   15.75    1.10
   0   2  -3   15.01    1.30
   0   2  -4   26.56    1.53
   0  -2  -4   23.96    1.49
   0   2  -4   23.04    1.69
   0  -2   4   24.42    1.46
   0   2  -5    0.06    0.64
   0  -2  -5    0.68    0.65
   0   2  -5    1.26    0.84
   0  -2   5    0.30    0.54
   0   2  -6  567.40   24.85
   0  -2  -6  564.30   24.82
   0   2  -6  562.06   25.02
   0   2   6  578.14   24.72
   0  -2   6  581.82   24.51
   0  -2  -7   30.13    2.12
   0   2  -7   35.31    2.24
   0   2   7   33.56    1.97
   0  -2   7   31.19    1.74
   0   2  -7   32.87    2.39
   0  -2  -8    9.89    0.65
   0   2  -8   12.26    1.42
   0  -2  -8   10.56    1.27
   0   2  -8    9.95    0.73
   0  -2   8   11.14    0.87
   0  -2  -8    9.74    0.72
   0   2   8    9.49    1.02
   0   2  -9   88.98    4.13
   0  -2  -9   87.99    4.06
   0  -2  -9   94.54    4.12
   0   2   9   88.21    4.33
   0  -2  -9   89.27    4.89
   0   2  -9   96.22    5.02
   0  -2  -9   93.74    4.06
   0  -2   9   91.90    4.23
   0  -2 -10    9.97    0.69
   0  -2 -10   10.34    0.78
   0   2 -10    9.86    0.79
   0  -2 -10    9.13    0.71
   0   2 -10    9.11    1.43
   0  -2 -10    8.81    1.40
   0   2 -11    9.93    0.81
   0   2 -11   11.95    0.88
   0  -2 -11   11.26    0.80
   0  -2 -11    7.54    1.49
   0   2 -11    8.50    1.47
   0   2 -11   10.58    0.79
   0  -2 -11   11.50    0.86
   0  -2 -11    9.51    0.90
   0   2 -11   10.80    0.93
   0  -2 -11   12.29    0.80
   0  -2 -12    3.67    0.54
   0   2 -12    4.19    0.60
   0  -2 -12    3.58    0.58
   0   2 -12    2.68    0.65
   0   2 -12    3.87    0.60
   0   2  12    3.08    0.98
   0  -2 -12    4.64    0.71
   0   2 -12    4.00    0.74
   0  -2 -12    4.47    1.36
   0   2 -12    2.01    1.22
   0  -2 -12    4.55    0.63
   0   2 -13  190.04   10.27
   0  -2 -13  211.31   10.38
   0   2 -13  203.80    8.91
   0  -2 -13  200.32    8.94
   0   2 -13  197.67    9.04
   0  -2 -13  200.61    9.02
   0  -2 -13  208.34    8.88
   0   2 -13  195.82    8.95
   0  -2 -13  206.71    8.89
   0  -2 -14  654.81   27.93
   0  -2 -14  659.22   29.56
   0   2 -14  630.45   29.56
   0   2 -14  649.58   27.95
   0   2 -14  638.05   28.08
   0  -2 -14  649.56   28.06
   0  -2 -14  655.35   28.07
   0   2 -14  652.01   28.08
   0  -2 -14  652.56   27.96
   0  -2 -14  670.09   27.92
   0   2 -15  514.75   24.38
   0  -2 -15  515.93   24.34
   0   2 -15  516.96   22.69
   0  -2 -15  528.45   22.69
   0  -2 -15  533.27   22.81
   0   2 -15  528.24   22.83
   0  -2 -15  529.71   22.66
   0  -2 -15  532.63   22.81
   0   2 -15  533.00   22.82
   0   2 -16   30.09    3.04
   0  -2 -16   35.89    3.20
   0   2 -16   32.44    1.80
   0  -2 -16   31.24    1.78
   0  -2 -16   30.97    1.90
   0   2 -16   28.45    1.88
   0  -2 -16   30.25    1.88
   0   2 -16   29.89    1.91
   0  -2 -16   31.76    1.79
   0   2 -17   39.52    2.36
   0   2 -17   43.56    2.49
   0  -2 -17   47.46    2.50
   0  -2 -17   46.56    2.48
   0   2 -17   45.08    2.50
   0  -2 -17   47.51    2.42
   0  -2 -17   50.20    2.39
   0  -2 -18   23.06    1.41
   0   2 -18   23.69    1.53
   0  -2 -18   24.76    1.53
   0  -2 -18   22.99    1.44
   0   2 -19    9.88    0.93
   0  -2 -19   10.95    0.94
   0  -2 -19   10.57    0.89
   0   2 -20  103.92    4.56
   0  -2 -20   99.69    4.53
   0  -2 -20   95.99    4.51
   0  -2 -21   22.85    1.18
   0   2 -21   21.32    1.19
   0   3   0    0.36    0.63
   0   3  -1   45.78    2.41
   0   3   1   44.50    2.50
   0   3  -1   47.08    2.46
   0   3   2  172.67    6.88
   0   3  -2  166.19    6.68
   0  -3   2  170.34    6.84
   0   3  -2  186.01    6.84
   0   3  -3  119.45    5.57
   0   3   3  122.53    5.80
   0  -3   3  124.64    5.70
   0   3  -3  132.25    5.82
   0   3  -3  120.23    5.35
   0  -3  -3  114.97    5.31
   0   3  -4   89.50    4.28
   0  -3   4   89.66    4.31
   0   3  -4   84.51    4.13
   0  -3  -4   86.26    4.11
   0   3  -4   97.05    4.58
   0  -3   5  399.11   17.16
   0   3  -5  408.44   17.56
   0  -3  -5  386.45   17.12
   0   3  -5  388.96   17.17
   0  -3  -6  150.60    6.65
   0   3   6  156.56    7.29
   0  -3   6  162.11    7.02
   0   3  -6  153.71    7.51
   0  -3  -6  155.14    7.13
   0   3  -6  148.94    7.15
   0   3  -7    0.28    0.98
   0   3   7    2.06    0.92
   0  -3  -7    0.42    0.34
   0  -3  -7    0.31    0.38
   0  -3   7    0.29    0.60
   0   3  -7    1.46    0.74
   0  -3  -7    0.83    0.70
   0   3  -8   77.02    4.45
   0  -3   8   72.09    3.59
   0   3   8   74.84    3.93
   0  -3  -8   75.92    3.31
   0  -3  -8   72.23    3.35
   0   3  -8   71.22    3.31
   0  -3  -8   73.31    4.01
   0   3  -8   74.11    4.06
   0   3  -9  167.43    8.43
   0  -3   9  160.29    7.37
   0   3   9  162.07    7.67
   0  -3  -9  159.38    7.17
   0  -3  -9  168.55    7.12
   0   3  -9  165.27    8.04
   0  -3  -9  155.39    7.92
   0   3  10   13.20    1.31
   0   3 -10   10.31    1.57
   0  -3 -10   13.37    1.65
   0  -3 -10   15.72    0.92
   0   3 -10   13.38    0.94
   0  -3 -10   14.50    0.97
   0   3 -11  127.36    6.52
   0  -3 -11  112.52    6.30
   0  -3 -11  123.73    5.23
   0   3 -11  110.69    5.34
   0  -3 -11  117.34    5.34
   0   3 -11  111.75    5.28
   0  -3 -11  119.97    5.30
   0  -3 -12  137.17    6.42
   0   3 -12  142.45    6.46
   0   3 -12  139.07    6.37
   0  -3 -12  140.97    6.44
   0   3 -12  142.10    6.46
   0  -3 -12  148.39    6.34
   0   3 -12  149.98    6.40
   0   3 -12  144.02    7.62
   0  -3 -12  130.19    7.44
   0  -3 -12  141.30    6.39
   0   3 -13  258.86   11.31
   0  -3 -13  252.59   11.27
   0   3 -13  246.35   11.21
   0  -3 -13  262.44   11.29
   0   3 -13  255.45   11.31
   0   3 -13  254.83   12.60
   0  -3 -13  245.85   12.48
   0   3  13  255.76   12.12
   0  -3 -13  258.08   11.23
   0   3 -13  263.17   11.22
   0  -3 -13  260.08   11.18
   0  -3 -14   23.16    1.52
   0   3 -14   21.49    1.52
   0  -3 -14   22.52    1.43
   0   3 -14   21.83    2.52
   0  -3 -14   19.21    2.37
   0   3 -14   24.41    1.44
   0  -3 -14   23.25    1.46
   0  -3 -14   24.25    1.50
   0   3 -14   21.85    1.50
   0  -3 -14   24.55    1.43
   0   3 -14   25.18    1.46
   0   3 -15    2.13    1.41
   0  -3 -15    0.22    1.24
   0  -3 -15    1.82    0.58
   0   3 -15    1.69    0.67
   0  -3 -15    1.22    0.65
   0   3 -15    1.75    0.60
   0  -3 -15    1.60    0.64
   0   3 -15    0.93    0.67
   0  -3 -15    0.80    0.64
   0  -3 -16   53.89    2.71
   0   3 -16   57.21    2.85
   0  -3 -16   53.67    2.80
   0   3 -16   52.77    2.75
   0   3 -16   56.69    2.84
   0  -3 -16   55.80    2.77
   0   3  17   20.00    1.24
   0  -3 -17   17.64    1.27
   0   3 -17   16.84    1.30
   0  -3 -17   19.12    1.23
   0   3 -17   19.87    1.29
   0  -3 -17   20.83    1.30
   0  -3 -18    3.57    0.58
   0  -3 -18    2.22    0.57
   0   3 -18    1.49    0.55
   0   3  18    2.47    0.54
   0  -3 -18    4.09    0.65
   0  -3 -19    5.43    0.58
   0  -3 -19    4.95    0.60
   0   3 -19    4.47    0.62
   0  -3 -19    5.92    0.67
   0   3 -20   23.34    1.27
   0  -3 -20   23.45    1.25
   0   4   0  792.46   34.00
   0   4   0  787.17   33.48
   0   4  -1  185.27    8.22
   0   4   1  179.66    8.31
   0  -4   1  183.90    8.39
   0   4  -1  178.28    7.73
   0   4   1  172.23    7.72
   0   4  -1  178.07    7.74
   0   4   2    1.50    0.85
   0   4  -2    0.47    0.68
   0  -4   2    1.64    1.07
   0   4   2    1.57    0.44
   0   4  -3   63.88    3.07
   0  -4  -3   68.58    3.04
   0  -4   3   70.04    3.68
   0   4   3   63.85    3.67
   0   4  -3   64.67    3.45
   0   4  -4  113.18    5.55
   0   4   4  112.90    5.85
   0  -4  -4  119.72    5.12
   0   4  -4  112.37    5.14
   0   4  -4  114.37    5.83
   0  -4   4  116.57    5.66
   0   4  -5    9.34    0.76
   0   4  -5   10.32    1.47
   0   4   5    8.12    1.34
   0   4   5   11.42    1.41
   0  -4  -5    8.78    0.66
   0   4  -5    7.65    0.78
   0  -4  -5    8.44    0.62
   0  -4   5    9.78    1.17
   0   4  -6    9.46    0.79
   0  -4  -6   12.45    0.76
   0   4  -6    9.84    1.03
   0   4   6    9.43    1.40
   0   4   6   12.31    1.48
   0   4  -6   10.81    1.56
   0  -4  -6   10.90    0.75
   0  -4   6   13.29    1.29
   0  -4   7    6.37    0.97
   0   4  -7    4.21    0.83
   0   4   7    4.19    1.20
   0   4  -7    4.78    0.85
   0  -4  -7    5.89    0.54
   0   4  -7    4.09    0.59
   0  -4  -7    4.54    0.55
   0  -4   8  281.14   12.09
   0   4   8  280.50   12.53
   0   4  -8  264.68   12.28
   0  -4  -8  268.71   11.64
   0   4  -8  268.73   11.68
   0  -4  -8  268.04   11.68
   0  -4   9   11.76    1.15
   0   4   9   12.01    1.52
   0   4  -9   12.62    1.44
   0  -4  -9   11.57    0.80
   0   4  -9   13.03    0.86
   0  -4  -9   10.67    0.85
   0  -4 -10   61.09    3.06
   0   4 -10   63.00    3.07
   0   4 -10   69.88    3.95
   0  -4 -10   67.47    3.02
   0   4  10   66.43    3.79
   0  -4 -11    0.46    0.48
   0   4 -11    0.80    1.01
   0  -4 -11    1.70    0.49
   0   4 -11    1.37    0.58
   0   4 -12   16.58    2.00
   0  -4 -12   23.86    1.36
   0   4 -12   22.52    1.37
   0   4 -12   19.09    1.31
   0  -4 -12   24.10    1.30
   0   4 -12   19.04    1.30
   0   4 -13    0.32    0.55
   0   4 -13    1.04    0.56
   0   4 -13    1.24    0.62
   0  -4 -13    1.34    0.52
   0   4 -13    0.52    0.59
   0  -4 -13    1.20    0.58
   0   4 -13    0.19    1.05
   0   4 -13    1.29    0.54
   0   4 -14    4.90    0.74
   0  -4 -14    4.78    0.71
   0  -4 -14    3.75    0.61
   0   4 -14    3.24    0.65
   0   4 -14    3.37    0.64
   0   4 -14    2.67    0.62
   0   4 -15    1.47    0.54
   0  -4 -15    1.77    0.51
   0   4 -15    1.15    0.58
   0   4 -15    1.00    0.52
   0  -4 -16    4.99    0.64
   0   4 -16    5.11    0.71
   0   4 -16    3.53    0.60
   0  -4 -17    0.60    0.45
   0   4  17    1.25    0.58
   0   4 -17    0.28    0.50
   0   4  18   -0.41    0.46
   0  -4 -18    0.18    0.39
   0  -4 -19    0.05    0.34
   0   5   0    0.65    0.48
   0   5   0    0.84    0.53
   0   5   0    0.79    0.79
   0  -5   0    0.13    1.11
   0   5  -1  195.07    8.56
   0   5   1  194.04    8.52
   0   5   1  195.79    8.56
   0   5  -1  202.96    8.59
   0   5   1  188.04    9.24
   0   5  -1  191.37    9.14
   0  -5   1  190.69    9.35
   0   5   2   37.98    1.91
   0  -5  -2   38.12    1.94
   0   5  -2   39.76    2.02
   0   5   2   41.00    1.99
   0   5  -2   39.85    1.99
   0   5  -2   38.37    2.46
   0   5   2   33.66    2.57
   0  -5   2   37.70    2.69
   0   5   3   24.04    1.27
   0  -5  -3   24.40    1.32
   0   5   3   23.83    1.34
   0   5  -3   22.31    1.36
   0   5  -3   24.27    1.81
   0   5   3   19.36    1.88
   0  -5   3   22.91    1.97
   0  -5  -4  121.72    5.26
   0   5   4  114.36    5.18
   0  -5   4  116.27    5.97
   0   5   4  116.33    6.26
   0   5  -4  111.30    5.77
   0   5   4  119.92    6.19
   0   5  -4  119.05    5.33
   0   5  -4  118.94    5.33
   0   5  -5    0.74    0.54
   0   5   5    1.14    0.96
   0   5  -5    0.76    0.56
   0   5   5    0.80    1.16
   0  -5   5    0.91    0.96
   0  -5  -5    0.76    0.39
   0  -5   6    6.22    1.10
   0  -5  -6    7.21    0.64
   0   5  -6    7.43    0.69
   0   5   6    8.39    1.47
   0   5   6    7.47    1.45
   0   5  -6    5.87    1.08
   0   5  -6    7.85    0.77
   0  -5  -6    6.98    0.62
   0   5  -7   18.49    1.69
   0  -5   7   20.65    1.75
   0   5   7   23.10    2.25
   0  -5  -7   20.92    1.17
   0   5   7   20.97    2.21
   0   5  -7   21.41    1.25
   0  -5  -7   20.94    1.19
   0   5  -7   19.59    1.28
   0  -5   8    0.40    0.77
   0   5   8    2.94    1.18
   0   5  -8    3.14    0.59
   0  -5  -8    1.35    0.43
   0   5   8    2.94    1.22
   0  -5  -8    2.70    0.50
   0   5   9    3.84    1.39
   0   5  -9    4.23    0.65
   0  -5  -9    2.72    0.55
   0   5   9    3.67    1.36
   0  -5  -9    3.26    0.51
   0  -5 -10   51.49    2.40
   0   5  10   43.00    3.22
   0   5 -10   45.39    2.53
   0  -5 -10   51.44    2.46
   0   5  10   45.69    3.75
   0  -5 -11   64.09    3.06
   0  -5 -11   65.73    3.12
   0   5 -11   65.38    3.16
   0   5 -11   64.76    3.24
   0  -5 -11   66.93    3.13
   0   5  11   57.42    4.42
   0  -5 -12   17.77    1.11
   0   5 -12   19.32    1.23
   0  -5 -12   16.89    1.16
   0  -5 -12   18.78    1.18
   0   5 -12   18.93    1.29
   0   5 -13    0.83    0.60
   0   5 -13    0.80    0.54
   0  -5 -13    0.13    0.50
   0   5  13    0.78    1.27
   0  -5 -13    0.35    0.53
   0   5 -13    0.10    0.60
   0  -5 -13    0.68    0.44
   0  -5 -14    0.11    0.45
   0   5 -14   -0.14    0.55
   0   5 -14    0.87    0.51
   0   5 -14    0.31    0.60
   0  -5 -14    0.25    0.49
   0  -5 -15    9.92    0.85
   0   5 -15    9.90    0.88
   0   5 -15   10.83    0.87
   0   5 -15   10.38    0.83
   0  -5 -15    8.53    0.76
   0   5 -16    1.31    0.51
   0  -5 -16    0.79    0.49
   0   5  16    1.28    0.58
   0  -5 -16    0.83    0.42
   0   5 -17   -0.26    0.44
   0   5  17    0.88    0.52
   0  -5 -17    0.33    0.44
   0  -5 -17    0.44    0.36
   0   5  18   10.62    0.74
   0  -5 -18   10.21    0.72
   0  -5 -18    9.60    0.66
   0  -6   0   32.77    2.79
   0   6   0   34.41    2.91
   0   6   0   32.13    2.49
   0   6   0   35.49    1.89
   0   6   0   38.85    1.99
   0   6  -1    0.95    0.58
   0   6   1    0.64    0.61
   0   6   1    0.29    0.84
   0   6  -1   -0.13    0.73
   0   6  -1    0.21    0.54
   0   6   1    0.65    0.51
   0  -6   1    0.95    1.15
   0  -6  -1    1.34    1.24
   0   6  -1    0.36    1.26
   0  -6  -1    1.04    0.50
   0   6   2   34.84    1.83
   0  -6  -2   36.83    1.90
   0   6  -2   38.65    1.96
   0   6  -2   38.85    2.00
   0   6  -2   30.58    2.36
   0   6   2   33.45    2.61
   0   6  -2   32.06    2.81
   0  -6  -2   29.89    2.71
   0  -6   2   31.88    2.65
   0   6   3   22.23    1.25
   0  -6  -3   20.61    1.31
   0   6   3   24.24    2.52
   0   6  -3   21.14    2.17
   0  -6   3   22.35    2.08
   0   6  -3   17.87    1.70
   0   6   3   19.58    1.98
   0   6  -3   22.77    1.40
   0   6   4    2.51    1.09
   0   6  -4    3.37    0.71
   0  -6   4    3.42    1.19
   0  -6  -4    2.45    0.56
   0   6  -4    3.59    1.28
   0   6   4    1.39    1.43
   0   6   5   19.18    2.04
   0   6   5   19.31    2.28
   0   6  -5   17.77    1.92
   0  -6   5   18.63    1.89
   0   6  -5   18.97    1.23
   0  -6  -5   17.59    1.12
   0   6  -5   18.15    1.31
   0   6  -5   18.60    1.30
   0   6   6  123.67    6.73
   0   6  -6  119.36    5.49
   0  -6   6  125.90    6.28
   0   6  -6  109.21    6.22
   0   6   6  125.10    6.77
   0  -6  -6  117.83    5.42
   0   6  -6  126.98    5.59
   0   6  -6  122.24    5.58
   0   6   7    5.23    1.38
   0   6   7    5.89    1.70
   0   6  -7    5.26    0.74
   0  -6   7    5.27    1.14
   0  -6  -7    4.73    0.63
   0   6  -7    6.11    0.80
   0   6   8   19.14    2.25
   0   6  -8   23.91    1.40
   0  -6  -8   20.23    1.24
   0   6   8   22.05    2.46
   0   6   9   27.49    2.75
   0   6  -9   27.26    1.64
   0  -6  -9   25.68    2.56
   0   6   9   30.00    2.62
   0   6  -9   26.42    1.73
   0  -6  -9   29.72    1.54
   0  -6 -10    4.07    0.57
   0  -6 -10    5.43    1.44
   0   6 -10    5.49    0.82
   0   6  10    4.88    1.32
   0   6  10    2.69    1.23
   0   6 -11    4.96    0.83
   0  -6 -11    4.86    0.66
   0   6 -11    4.48    0.73
   0   6  11    4.18    1.46
   0  -6 -11    5.25    0.58
   0  -6 -11    3.20    1.27
   0   6 -12   24.84    1.45
   0  -6 -12   22.07    1.34
   0   6 -12   24.70    1.51
   0  -6 -12   21.59    1.30
   0  -6 -13    4.89    0.60
   0   6 -13    6.27    0.78
   0   6 -13    6.74    0.76
   0   6 -13    6.53    0.69
   0  -6 -13    5.39    0.65
   0  -6 -14   51.01    2.47
   0   6 -14   54.49    2.53
   0   6 -14   50.65    2.48
   0   6 -14   47.64    2.50
   0  -6 -14   50.71    2.43
   0   6 -15    0.06    0.42
   0  -6 -15    0.36    0.42
   0   6  15   -0.12    0.55
   0   6 -15   -0.19    0.42
   0  -6 -15    0.33    0.36
   0   6 -16   19.02    1.05
   0   6  16   20.87    1.15
   0  -6 -16   17.88    1.00
   0  -6 -16   16.04    1.03
   0   6  17    0.57    0.39
   0  -6 -17    0.21    0.32
   0   7   0   -0.86    1.52
   0  -7   0    1.25    1.21
   0   7   0    0.05    0.58
   0  -7   0   -0.53    0.58
   0   7  -1   25.57    2.69
   0   7   1   25.16    2.69
   0  -7  -1   29.80    1.64
   0  -7   1   24.57    1.57
   0   7  -1   25.98    1.59
   0   7   1   27.09    1.56
   0  -7   1   25.09    2.40
   0  -7  -1   29.20    2.57
   0   7  -2    0.60    1.37
   0  -7  -2    0.62    0.60
   0  -7  -2   -1.14    1.31
   0  -7   2   -0.50    1.08
   0   7   2    0.20    0.52
   0   7  -2    0.15    0.63
   0   7  -3    1.92    1.21
   0   7   3    0.67    1.44
   0  -7   3    1.94    1.17
   0  -7  -3   -0.20    1.30
   0  -7  -3    2.03    0.58
   0   7   3    3.17    1.13
   0   7  -3    2.51    0.72
   0   7   4   -0.19    0.91
   0   7   4   -0.23    1.47
   0   7  -4    0.18    1.13
   0  -7   4    1.08    1.18
   0  -7  -4    0.76    0.51
   0   7  -4    0.91    0.62
   0   7  -4    0.76    0.68
   0   7   5    1.59    1.09
   0   7   5   -1.56    1.44
   0   7  -5   -0.67    1.17
   0  -7  -5   -0.20    1.25
   0  -7   5   -0.58    1.02
   0  -7  -5    0.32    0.46
   0   7  -5    0.24    0.65
   0   7  -5   -0.22    0.71
   0   7   6    7.93    1.52
   0   7   6   13.33    1.97
   0  -7   6    8.96    1.34
   0  -7  -6   10.07    1.83
   0  -7  -6    8.24    0.76
   0   7  -6   10.38    0.97
   0   7  -6    7.86    0.97
   0   7   7    7.57    1.51
   0   7   7    3.77    1.52
   0  -7  -7    5.98    1.59
   0   7  -7    7.97    0.93
   0  -7  -7    8.11    0.72
   0   7  -7    7.49    0.90
   0  -7  -8   35.20    3.04
   0   7   8   38.35    3.12
   0   7  -8   41.58    2.12
   0   7   8   33.97    3.05
   0  -7  -8   38.08    1.96
   0  -7  -9    0.51    0.42
   0   7  -9    0.52    0.63
   0   7 -10    1.39    0.66
   0  -7 -10    1.40    0.44
   0   7 -10    2.48    0.66
   0  -7 -11    6.37    0.65
   0  -7 -11    6.86    0.61
   0   7 -11    6.04    0.79
   0  -7 -11    5.84    0.57
   0   7 -11    6.41    0.79
   0   7 -12    2.89    0.61
   0  -7 -12    1.79    0.40
   0   7 -12    2.85    0.62
   0   7 -12    2.60    0.49
   0   7  12    3.13    0.63
   0  -7 -12    2.38    0.47
   0  -7 -13   -0.07    0.33
   0   7 -13   -0.14    0.48
   0   7 -13    0.70    0.51
   0   7 -13    0.55    0.40
   0   7  13    0.36    0.53
   0  -7 -13    0.36    0.39
   0   7 -14    9.40    0.70
   0  -7 -14   10.79    0.73
   0   7 -14   11.35    0.79
   0   7 -14   10.03    0.75
   0  -7 -14    9.99    0.65
   0  -7 -15    3.63    0.43
   0   8   0   15.99    2.20
   0  -8   0   13.08    1.81
   0  -8   0   18.20    1.19
   0   8   0   17.52    1.17
   0   8   1    5.82    1.55
   0   8  -1    7.12    1.65
   0   8  -1    7.79    0.82
   0  -8   1    4.34    1.26
   0  -8  -1    4.60    1.35
   0  -8  -1    7.09    0.74
   0  -8   1    5.84    0.76
   0   8   2    0.87    1.25
   0   8  -2    0.78    1.18
   0   8  -2    0.76    0.59
   0  -8   2    0.31    0.54
   0  -8  -2    0.04    0.48
   0  -8   2   -0.80    1.08
   0  -8  -2   -0.54    1.14
   0  -8  -3    7.99    1.59
   0   8  -3   10.88    0.97
   0   8  -3   10.67    0.95
   0  -8   3    9.67    0.85
   0  -8  -3    8.90    0.79
   0   8  -4    8.43    0.92
   0   8  -4   10.11    0.97
   0  -8   4    9.22    0.82
   0  -8  -4    9.49    0.77
   0   8  -5    5.88    0.81
   0   8  -5    6.76    0.84
   0  -8  -5    5.03    0.61
   0   8  -6    5.36    0.78
   0   8  -6    5.77    0.78
   0   8   6    5.60    0.66
   0  -8  -6    6.61    0.62
   0   8  -7    5.77    0.77
   0   8  -7    4.98    0.75
   0   8   7    5.09    0.63
   0  -8  -7    4.66    0.54
   0   8  -8    7.86    0.84
   0   8   8    5.78    0.67
   0  -8  -8    6.36    0.59
   0   8  -8    8.89    0.82
   0   8  -9    1.69    0.57
   0  -8  -9    1.47    0.39
   0   8   9    1.06    0.50
   0  -8  -9    0.99    0.40
   0   8 -10   11.20    0.86
   0  -8 -10   10.18    0.73
   0   8  10   10.90    0.83
   0   8 -11    8.23    0.72
   0  -8 -11    6.54    0.56
   0   8  11    7.72    0.67
   0   8 -11    8.36    0.70
   0   8  12    1.20    0.43
   0  -8 -12    1.11    0.33
   0   8 -12    2.06    0.45
   0   8 -12    1.21    0.41
   0   8 -13    3.69    0.46
   0   9   0    0.19    0.54
   0  -9   0   -0.36    0.37
   0  -9  -1   11.51    0.76
   0  -9   1   10.41    0.75
   0   9  -2   -0.15    0.53
   0  -9  -2    0.22    0.33
   0   9  -3    0.15    0.53
   0   9  -3    0.72    0.48
   0  -9  -3    0.49    0.32
   0   9  -4    2.02    0.51
   0   9  -4    1.34    0.56
   0   9  -5    3.71    0.58
   0   9  -5    5.10    0.66
   0   9  -6    0.76    0.48
   0   9  -6    0.33    0.51
   0  -9  -7   11.74    0.75
   0   9  -7   17.49    0.95
   0   9  -8    4.47    0.54
   0   9  -8    5.50    0.55
   0   9  -9   10.57    0.72
   0   9  -9   10.74    0.73
   0   9 -10    0.80    0.32
   0   9 -11    2.55    0.34
   0  10   0    1.52    0.38
   0  10  -1    1.08    0.38
   0  10   1    1.38    0.37
   0  10  -2    1.69    0.40
   0  10   2    1.65    0.37
   0  10   3    2.59    0.36
   0  10  -3    3.16    0.43
   0  10   4    5.06    0.40
   0  10  -5    0.85    0.31
   0  10  -6    0.50    0.28
   0  10  -7    4.76    0.36
   1   0 -22    0.05    0.32
   1   0 -21    4.23    0.59
   1   0 -20    0.05    0.57
   1   0 -19   13.22    1.12
   1   0 -19   12.83    0.99
   1   0 -19   12.72    1.10
   1   0 -18    0.64    0.77
   1   0 -18   -0.10    0.59
   1   0 -18    0.06    0.65
   1   0 -17   10.58    1.19
   1   0 -17    9.28    1.98
   1   0 -17   12.14    1.04
   1   0 -17   14.36    1.20
   1   0 -16    0.69    0.79
   1   0 -16    0.48    0.68
   1   0 -16   -1.36    1.73
   1   0 -16    0.10    0.64
   1   0 -15  116.08    6.89
   1   0 -15  110.19    5.25
   1   0 -15  109.09    5.39
   1   0 -15  121.15    5.26
   1   0 -14    0.42    0.56
   1   0 -14   -0.48    1.31
   1   0 -14    0.18    0.57
   1   0 -14   -0.44    0.69
   1   0 -14    0.26    0.53
   1   0 -13   55.41    2.87
   1   0 -13   62.15    4.21
   1   0 -13   57.95    2.88
   1   0 -13   61.63    3.04
   1   0 -13   63.10    2.89
   1   0 -12    0.15    0.43
   1   0 -12   -0.96    1.09
   1   0 -12    0.56    0.43
   1   0 -12    0.36    0.45
   1   0 -12   -0.16    0.59
   1   0 -11   38.11    1.94
   1   0 -11   42.40    2.82
   1   0 -11   38.49    1.93
   1   0 -11   42.26    2.96
   1   0 -10    0.05    0.38
   1   0 -10    0.44    0.92
  -1   0  10   -0.28    0.53
   1   0 -10    1.10    0.95
   1   0 -10    0.37    0.38
   1   0  -9  928.44   39.64
   1   0  -9  960.97   40.57
   1   0  -9  941.99   39.64
   1   0  -9  957.82   39.68
  -1   0   9  885.11   39.88
   1   0  -9  934.10   40.38
   1   0  -8   -0.09    0.92
  -1   0   8    0.61    0.59
   1   0  -8    1.18    0.86
   1   0  -7   50.60    2.97
  -1   0   7   51.99    2.66
  -1   0   6    1.25    0.52
   1   0  -6    0.30    0.65
  -1   0   5 9969.90  421.50
  -1   0   5 9999.00  421.36
  -1   0   4    0.10    0.31
  -1   0   4   -0.29    0.49
  -1   0   3    0.41    0.37
  -1   0   3    0.86    0.43
  -1   0   3    0.37    0.29
  -1   0   2    0.31    0.26
  -1   0   2    0.03    0.21
  -1   0   2    0.18    0.28
  -1   0   1 2349.45   98.49
  -1   0   1 2320.68   98.47
   1   0   0    0.08    0.11
  -1   0  -1   27.53    1.32
  -1   0  -2    0.03    0.39
  -1   0  -3  967.43   42.68
  -1   0  -3 1054.06   42.75
  -1   0  -4   -0.56    0.70
  -1   0  -4    0.21    0.67
  -1   0  -5 8397.77   20.36
  -1   0  -5 8360.94   18.22
  -1   0  -6    0.45    0.65
  -1   0  -6    1.06    0.77
  -1   0  -7  856.32   36.49
  -1   0  -7  838.16   36.38
  -1   0  -8    0.54    0.81
   1   0   8    0.60    0.46
  -1   0  -9  209.40    9.51
  -1   0  -9  191.67    8.61
  -1   0  -9  212.39    8.61
   1   0   9  186.92    8.69
  -1   0 -10    0.30    0.43
  -1   0 -10   -0.17    0.41
  -1   0 -10   -0.30    0.96
  -1   0 -11  315.83   14.34
  -1   0 -11  349.48   14.35
  -1   0 -11  340.26   15.51
  -1   0 -12   -0.36    0.56
  -1   0 -12   -0.62    0.49
  -1   0 -12    0.97    1.17
  -1   0 -12    0.19    0.48
  -1   0 -13  128.14    5.87
  -1   0 -13  126.08    5.75
  -1   0 -13  127.42    7.11
  -1   0 -14    0.12    0.65
  -1   0 -14   -0.48    1.35
  -1   0 -14    0.10    0.60
  -1   0 -14    0.12    0.65
  -1   0 -15   75.32    3.88
  -1   0 -15   81.85    3.81
  -1   0 -15   80.71    3.90
  -1   0 -16    0.74    0.73
  -1   0 -16    0.28    0.68
  -1   0 -16    0.27    1.48
  -1   0 -16   -0.13    0.70
  -1   0 -17   25.15    1.71
  -1   0 -17   23.23    2.80
  -1   0 -17   27.94    1.72
  -1   0 -17   23.83    1.59
  -1   0 -18    1.11    0.73
  -1   0 -18   -0.11    0.63
  -1   0 -19   76.15    3.71
  -1   0 -20    0.27    0.55
  -1   0 -21    6.52    0.66
  -1   0 -22    0.35    0.32
   1  -1 -22    3.86    0.41
   1   1 -22    4.60    0.43
   1  -1 -21    0.91    0.44
   1   1 -21    0.64    0.44
   1   1 -20    0.45    0.58
   1  -1 -20    1.10    0.60
   1  -1 -20    0.49    0.50
   1  -1 -19   16.30    1.24
   1   1 -19   15.95    1.25
   1  -1 -19   16.42    1.14
   1  -1 -19   15.04    1.20
   1   1 -19   17.65    1.26
   1   1 -18   10.50    1.11
   1  -1 -18   14.02    1.16
   1  -1 -18   11.18    1.01
   1  -1 -18   12.12    1.10
   1   1 -18   11.93    1.12
   1   1 -17    2.97    0.69
   1  -1 -17    3.83    0.75
   1   1 -17    2.82    0.77
   1  -1 -17    4.14    0.83
   1  -1 -17    3.21    0.71
   1  -1 -17    3.16    0.86
   1   1 -17    2.62    0.83
   1  -1 -17    1.33    1.35
   1   1 -17    3.80    1.57
   1  -1 -16    0.57    0.65
   1   1 -16    1.43    0.71
   1   1 -16    1.92    0.74
   1  -1 -16    2.02    0.81
   1   1 -16    3.08    0.81
   1  -1 -16    2.42    0.83
   1   1 -16    2.88    0.84
   1  -1 -16    2.68    0.68
   1   1 -16    0.81    1.60
   1  -1 -16    1.07    1.54
   1   1 -15   27.57    1.64
   1   1 -15   28.25    1.66
   1  -1 -15   27.40    1.63
   1  -1 -15   27.62    1.78
   1   1 -15   27.89    1.79
   1  -1 -15   25.96    1.60
   1   1 -15   23.27    2.76
   1  -1 -15   20.79    2.69
   1   1 -14    1.18    0.64
   1   1 -14    0.98    0.61
   1  -1 -14    0.18    0.54
   1  -1 -14    0.19    0.69
   1   1 -14    0.70    0.74
   1  -1 -14    0.94    0.55
   1   1 -14    0.24    1.39
   1  -1 -14    0.48    1.42
   1   1 -13    6.40    0.77
   1   1 -13    6.01    0.72
   1   1 -13    8.58    1.71
   1  -1 -13    6.26    1.59
   1  -1 -13    7.93    0.74
   1  -1 -13    7.16    0.91
   1   1 -13    6.07    0.88
   1  -1 -13    7.39    0.72
   1   1 -12   12.79    1.74
  -1   1  12   12.16    1.24
   1  -1 -12   15.56    1.94
   1   1 -12   14.88    1.90
   1   1 -12   14.17    0.96
   1   1 -12   14.56    1.02
   1  -1 -12   14.60    0.97
   1  -1 -12   13.44    1.10
   1   1 -12   13.78    1.10
   1  -1 -12   13.87    0.92
   1  -1 -11   16.36    0.97
   1   1 -11   15.60    1.00
   1  -1 -11   13.01    0.95
   1   1 -11   15.68    0.98
   1  -1 -11   15.13    0.94
   1  -1 -11   19.11    1.90
   1   1 -11   16.55    1.89
   1  -1 -11   16.74    1.04
  -1   1  11   13.48    1.29
   1   1 -11   14.68    1.81
  -1   1  10 1099.79   49.87
   1  -1 -10 1156.22   50.10
   1   1 -10 1155.66   50.46
   1  -1 -10 1174.36   49.44
   1  -1 -10 1176.26   50.51
   1   1 -10 1155.48   50.50
   1  -1 -10 1177.70   49.49
   1  -1 -10 1172.63   49.45
   1   1 -10 1175.75   49.48
   1   1  -9  198.35    9.45
  -1   1   9  194.57    8.64
   1  -1  -9  192.31    9.10
   1  -1  -9  216.86    9.52
   1   1  -9  192.55    9.43
   1  -1  -9  198.78    8.56
   1  -1  -9  201.60    8.60
   1  -1  -9  198.09    8.56
   1   1  -9  197.09    8.58
   1   1  -8  801.11   35.20
   1  -1  -8  813.32   34.88
  -1   1   8  770.57   34.51
   1   1  -8  836.65   35.20
   1  -1  -8  873.46   35.23
   1  -1  -8  808.24   34.39
   1  -1  -8  841.03   34.40
   1  -1  -8  795.32   34.43
   1  -1  -7  127.91    5.76
   1   1  -7  120.23    5.70
   1  -1  -7  116.84    5.44
  -1   1   7  112.66    5.19
  -1  -1   7  113.71    5.23
   1   1  -6   47.67    2.70
   1  -1  -6   52.56    2.75
   1  -1  -6   49.73    2.53
  -1  -1   6   46.28    2.31
  -1   1   6   47.97    2.37
  -1  -1   6   50.86    2.38
  -1  -1   5  555.11   23.88
  -1   1   5  553.41   23.91
   1  -1  -5  589.08   24.17
   1   1  -5  554.63   24.16
  -1   1   4 3131.82  133.59
  -1  -1   4 3156.21  133.53
   1   1  -4 3175.79  133.73
   1  -1  -4 3199.42  133.72
  -1  -1   3 1322.68   55.71
  -1   1   3 1307.99   55.77
  -1  -1   2   72.26    3.28
  -1   1   2   72.02    3.32
  -1   1   1   21.17    1.19
  -1   1   0  498.13   20.68
  -1  -1   0  490.38   20.69
  -1   1   0  474.88   20.69
  -1   1  -1   31.11    1.48
  -1  -1  -1   30.22    1.49
  -1  -1  -1   31.36    1.48
  -1   1  -1   31.33    1.49
  -1   1  -1   31.54    1.42
   1  -1   2   87.03    3.80
  -1   1  -2   82.96    3.86
  -1  -1  -2   89.51    3.89
  -1   1  -2   85.41    3.96
  -1  -1  -2   87.00    3.87
  -1   1  -2   82.64    3.86
   1  -1   3  457.53   19.28
  -1   1  -3  441.60   19.25
  -1   1  -3  445.68   19.47
  -1  -1  -3  479.05   19.52
  -1   1  -3  459.59   19.54
  -1  -1  -3  456.32   19.47
  -1   1  -3  459.29   19.47
  -1   1  -4  380.34   16.26
   1  -1   4  390.76   16.34
  -1   1  -4  380.76   16.64
  -1  -1  -4  402.26   16.69
  -1  -1  -4  390.51   16.64
  -1   1  -4  369.63   16.62
  -1   1  -4  385.02   16.71
  -1   1  -5 1399.73   59.18
  -1  -1  -5 1408.60   59.17
   1  -1   5 1382.88   58.77
   1  -1   6  560.48   23.67
   1   1   6  543.28   23.78
  -1  -1  -6  567.71   24.19
  -1   1  -6  568.88   24.19
  -1   1  -7   15.92    1.56
  -1   1  -7   22.01    1.63
  -1  -1  -7   20.13    1.60
   1   1   7   16.86    1.05
  -1  -1  -8  219.54    9.12
  -1   1  -8  217.47    9.16
  -1   1  -8  226.16    9.95
  -1  -1  -8  217.88    9.91
  -1   1  -8  205.50    9.13
   1   1   8  199.87    9.15
  -1  -1  -8  214.45    9.17
  -1   1  -8  215.46    9.92
  -1   1  -9   49.02    3.12
  -1  -1  -9   45.79    3.02
  -1  -1  -9   46.74    2.31
  -1   1  -9   54.08    2.33
  -1   1  -9   46.52    2.28
  -1  -1 -10 1748.91   74.89
  -1   1 -10 1703.77   74.90
  -1  -1 -10 1755.37   73.83
  -1   1 -10 1730.87   73.85
  -1  -1 -10 1740.53   73.88
  -1   1 -10 1738.31   73.88
  -1  -1 -10 1766.80   73.84
  -1  -1 -11   33.97    1.62
  -1   1 -11   33.36    1.66
  -1   1 -11   29.98    2.55
  -1  -1 -11   30.31    2.55
  -1   1 -11   29.78    1.59
  -1   1 -11   31.21    1.60
  -1  -1 -11   31.87    1.58
  -1  -1 -11   29.74    1.71
  -1   1 -11   26.22    1.68
  -1  -1 -11   30.09    1.63
   1   1  11   25.48    1.86
  -1  -1 -12  129.78    7.05
  -1   1 -12  125.20    7.05
  -1   1 -12  128.23    5.81
  -1  -1 -12  132.66    5.95
  -1   1 -12  127.31    5.94
  -1  -1 -12  129.72    5.80
  -1   1 -12  125.30    5.81
  -1  -1 -12  129.00    5.85
  -1   1 -12  130.44    5.86
  -1  -1 -12  139.35    5.83
  -1  -1 -13    0.37    0.50
  -1   1 -13    0.05    0.53
  -1   1 -13    0.04    0.51
  -1  -1 -13   -0.28    0.63
  -1   1 -13    0.34    0.63
  -1   1 -13    0.12    0.50
  -1  -1 -13   -0.27    0.47
  -1  -1 -13   -0.44    1.19
  -1   1 -13    0.22    1.20
  -1  -1 -13    0.18    0.53
  -1  -1 -14   83.88    5.28
  -1   1 -14   80.09    5.20
  -1   1 -14   73.61    3.71
  -1   1 -14   78.32    3.77
  -1  -1 -14   81.15    3.74
  -1   1 -14   76.40    3.72
  -1  -1 -14   81.41    3.72
  -1  -1 -14   78.68    3.87
  -1   1 -14   76.43    3.86
  -1   1 -14   79.61    3.87
  -1  -1 -14   78.03    3.86
  -1  -1 -15  104.43    6.58
  -1   1 -15  102.23    6.51
  -1   1 -15  101.51    5.02
  -1   1 -15  108.67    5.16
  -1  -1 -15  110.26    5.17
  -1   1 -15  114.40    5.19
  -1  -1 -15  108.68    5.16
  -1  -1 -15  109.37    5.00
  -1   1 -15  109.30    5.08
  -1  -1 -15  112.49    5.06
  -1   1 -16   62.65    3.18
  -1  -1 -16   63.60    3.15
  -1   1 -16   64.68    3.26
  -1  -1 -16   65.77    3.27
  -1   1 -16   58.50    3.25
  -1  -1 -16   60.24    3.24
  -1  -1 -16   66.26    3.12
  -1  -1 -16   57.76    4.56
  -1   1 -16   57.78    4.55
  -1  -1 -17    4.22    1.65
  -1   1 -17    5.62    1.66
  -1   1 -17    5.56    0.87
  -1  -1 -17    6.41    0.94
  -1  -1 -17    4.68    0.91
  -1   1 -17    5.61    0.93
  -1  -1 -17    5.56    0.77
  -1  -1 -17    7.01    0.87
  -1   1 -18    3.52    0.82
  -1  -1 -18    3.80    0.81
  -1  -1 -18    3.42    0.68
  -1  -1 -18    3.57    0.71
  -1   1 -19    1.85    0.69
  -1  -1 -19    1.77    0.66
  -1  -1 -19    1.63    0.59
  -1  -1 -20   10.65    0.90
  -1   1 -20   11.58    0.93
  -1   1 -21    5.06    0.57
  -1  -1 -21    5.77    0.59
  -1  -1 -22    3.31    0.37
  -1   1 -22    2.99    0.37
   1  -2 -21    3.11    0.44
   1   2 -21    2.22    0.43
   1   2 -20   71.33    3.32
   1  -2 -20   71.31    3.30
   1  -2 -20   68.30    3.27
   1  -2 -19   93.51    4.51
   1   2 -19   98.48    4.53
   1  -2 -19   98.74    4.48
   1   2 -18    1.14    0.64
   1  -2 -18    1.59    0.67
   1  -2 -18    1.21    0.70
   1   2 -18    2.17    0.72
   1  -2 -18    1.68    0.55
   1  -2 -18    1.66    0.64
   1  -2 -17   28.79    1.82
   1   2 -17   26.98    1.80
   1  -2 -17   32.52    1.87
   1   2 -17   28.75    1.85
   1  -2 -17   29.70    1.68
   1  -2 -17   30.67    1.75
   1  -2 -16    8.50    0.92
  -1   2  16    8.27    0.79
   1  -2 -16    8.57    0.98
   1   2 -16    7.89    0.98
   1  -2 -16    9.24    0.88
   1   2 -16    8.39    1.87
   1  -2 -16    6.08    1.71
   1  -2 -16    6.81    0.97
   1   2 -16    8.90    1.01
   1  -2 -15   16.13    2.47
   1   2 -15   16.43    2.40
   1  -2 -15   16.68    1.21
   1  -2 -15   19.76    1.28
   1  -2 -15   17.80    1.40
   1   2 -15   16.77    1.39
   1  -2 -14   11.73    2.06
   1   2 -14   13.11    2.18
   1   2 -14   13.47    1.17
   1  -2 -14   13.19    1.19
   1  -2 -14   14.17    1.03
   1  -2 -14   13.91    1.04
   1  -2 -13    2.59    0.63
   1   2 -13    3.39    0.67
   1  -2 -13    2.37    0.73
   1   2 -13    2.33    0.74
  -1   2  13    2.83    1.02
   1  -2 -13    2.63    0.64
   1  -2 -13    2.79    0.56
   1  -2 -13    3.23    1.39
   1   2 -13    1.55    1.34
   1  -2 -12    8.51    1.63
   1   2 -12    8.58    1.69
   1   2 -12    9.20    0.95
   1  -2 -12    9.97    0.95
   1  -2 -12    8.90    0.83
   1   2 -12    7.15    1.58
  -1   2  12   11.68    1.39
   1  -2 -12   10.99    0.79
   1  -2 -12    9.82    0.77
   1   2 -12   10.85    0.89
   1   2 -11   35.45    2.86
   1  -2 -11   35.27    2.74
   1  -2 -11   36.39    1.94
   1   2 -11   35.32    1.94
   1  -2 -11   36.19    1.79
   1  -2 -11   36.67    1.85
   1  -2 -11   34.91    1.80
   1   2 -11   34.07    1.87
   1   2 -11   33.71    2.84
   1   2 -10    0.44    0.43
   1  -2 -10    1.68    0.46
   1  -2 -10    0.58    0.35
   1  -2 -10    1.19    0.39
   1  -2 -10   -0.30    0.92
   1   2 -10   -0.46    0.98
   1  -2  -9  134.19    6.33
   1   2  -9  118.59    6.23
  -1  -2   9  127.57    5.64
   1  -2  -9  121.25    5.35
   1  -2  -9  124.42    5.41
  -1   2   9  114.39    5.64
   1   2  -9  120.79    5.42
   1  -2  -8    0.11    0.80
   1   2  -8    1.93    0.85
   1   2  -8    0.74    0.41
  -1  -2   8    0.89    0.62
  -1   2   8    0.85    0.68
   1   2  -8    1.57    1.15
   1  -2  -8    1.03    0.32
   1  -2  -8    0.80    0.39
   1   2  -7   97.95    5.24
   1  -2  -7  100.32    5.04
   1   2  -7   98.69    5.05
  -1   2   7  101.41    4.79
  -1  -2   7  100.95    4.67
   1  -2  -6  172.76    8.06
   1   2  -6  199.80    8.74
   1  -2  -6  183.52    8.48
   1   2  -6  187.67    8.52
  -1  -2   6  196.41    8.23
  -1   2   6  192.95    8.39
   1  -2  -5   23.59    1.28
   1   2  -5   27.27    1.96
   1   2  -5   28.05    1.72
   1  -2  -5   29.03    1.71
  -1   2   5   26.77    1.72
  -1  -2   5   29.94    1.57
   1   2  -4  109.54    4.46
   1   2  -4  110.75    4.63
   1  -2  -4  112.83    4.38
   1   2  -4  106.39    4.37
  -1   2   4  117.41    4.52
  -1  -2   4  107.95    4.31
  -1   2   3  505.26   22.15
  -1  -2   3  524.63   22.06
   1   2  -3  505.26   22.10
   1   2  -3  509.78   21.99
   1  -2  -3  521.31   21.99
  -1  -2   2  336.77   14.66
   1  -2  -2  339.38   14.47
   1   2  -2  342.69   14.49
   1   2  -2  329.51   14.65
  -1   2   1   96.14    4.08
  -1  -2   1   92.43    4.10
   1   2  -1   90.01    4.34
  -1  -2   0  102.15    4.38
   1   2   0   98.29    4.70
  -1   2   0  102.87    4.58
  -1  -2  -1   69.12    3.07
  -1   2  -1   66.94    3.05
  -1   2  -1   72.16    3.07
  -1  -2  -1   69.08    3.05
  -1   2  -1   68.84    3.18
  -1   2  -2   17.54    1.04
  -1   2  -2   17.29    1.29
  -1  -2  -2   17.32    1.03
  -1   2  -2   16.52    1.00
  -1  -2  -2   16.39    1.02
  -1   2  -2   18.94    1.04
  -1   2  -3    0.75    0.50
  -1  -2  -3   -0.04    0.47
  -1  -2  -3    0.60    0.52
  -1   2  -3    0.37    0.74
   1  -2   3    0.87    0.67
  -1   2  -4  185.11    8.29
  -1   2  -4  180.59    8.09
  -1  -2  -4  174.48    8.06
   1  -2   4  183.86    7.96
  -1   2  -5  469.10   20.09
  -1  -2  -5  476.38   19.91
  -1   2  -5  468.26   19.92
   1  -2   5  466.88   19.64
  -1   2  -5  437.74   19.57
  -1   2  -6  119.74    5.65
  -1  -2  -6  118.23    5.44
  -1   2  -6  117.32    5.46
  -1   2  -6  105.26    4.88
   1  -2   6  116.38    5.02
  -1  -2  -7    1.72    0.84
  -1   2  -7    1.96    0.85
  -1   2  -7    1.73    0.44
  -1   2  -7    1.27    0.97
   1   2   7    1.13    0.75
   1  -2   7    2.08    0.49
  -1  -2  -7    1.33    0.35
  -1  -2  -8    2.48    0.92
  -1   2  -8    2.20    0.86
  -1  -2  -8    1.91    0.44
  -1   2  -8    2.46    0.47
   1   2   8    2.72    0.71
   1  -2   8    2.35    0.49
  -1  -2  -8    2.01    0.38
  -1  -2  -9   35.72    1.79
   1   2   9   32.80    1.98
  -1  -2  -9   39.26    2.61
  -1   2  -9   34.89    2.57
  -1  -2  -9   36.10    1.73
  -1   2  -9   35.57    1.81
  -1  -2 -10  259.31   11.30
  -1  -2 -10  262.74   12.30
  -1   2 -10  257.19   12.29
  -1  -2 -10  267.53   11.23
  -1   2 -10  253.24   11.30
  -1   2 -11    0.49    0.50
  -1   2 -11    0.10    0.42
  -1   2 -11    0.76    0.46
  -1  -2 -11   -0.08    0.45
  -1   2 -11   -0.24    0.55
  -1  -2 -11   -0.55    0.54
  -1  -2 -11    0.03    0.39
  -1   2 -11   -0.18    1.09
  -1  -2 -11    0.70    1.04
  -1  -2 -12    5.11    1.41
  -1   2 -12    5.89    1.39
  -1   2 -12    6.65    0.79
  -1   2 -12    8.34    0.71
  -1  -2 -12    7.62    0.78
  -1  -2 -12    6.61    0.80
  -1   2 -12    7.65    0.84
  -1   2 -12    6.85    0.70
  -1  -2 -12    7.27    0.70
  -1   2 -13   -0.22    1.31
  -1  -2 -13   -1.09    1.32
  -1  -2 -13   -0.44    0.65
  -1   2 -13   -0.06    0.63
  -1  -2 -13    0.58    0.50
  -1  -2 -13    0.37    0.57
  -1   2 -13    0.21    0.48
  -1  -2 -13   -0.06    0.59
  -1   2 -13   -0.06    0.58
  -1   2 -14  264.75   12.68
  -1  -2 -14  245.77   12.48
  -1  -2 -14  242.88   11.06
  -1   2 -14  253.82   11.11
  -1  -2 -14  252.09   10.94
  -1  -2 -14  245.48   10.99
  -1   2 -14  257.92   11.11
  -1  -2 -14  252.22   11.08
  -1   2 -14  247.70   10.96
  -1   2 -15   23.60    2.68
  -1  -2 -15   21.56    2.63
  -1  -2 -15   23.04    1.38
  -1  -2 -15   19.81    1.51
  -1   2 -15   22.77    1.55
  -1   2 -15   22.57    1.52
  -1  -2 -15   20.89    1.51
  -1   2 -15   24.15    1.43
  -1  -2 -15   18.90    1.39
  -1  -2 -16   18.88    2.47
  -1   2 -16   19.28    2.50
  -1  -2 -16   21.85    1.37
  -1  -2 -16   19.25    1.43
  -1   2 -16   19.48    1.45
  -1   2 -16   19.60    1.47
  -1  -2 -16   21.52    1.48
  -1   2 -16   22.16    1.42
  -1  -2 -16   22.37    1.43
  -1  -2 -17   46.24    2.57
  -1   2 -17   47.11    2.57
  -1  -2 -17   50.89    2.48
  -1  -2 -17   48.35    2.50
  -1  -2 -18    0.26    0.53
  -1   2 -18    0.22    0.61
  -1  -2 -18   -0.59    0.62
  -1  -2 -18    0.63    0.57
  -1  -2 -19   41.93    2.22
  -1   2 -19   43.60    2.24
  -1  -2 -19   41.48    2.19
  -1  -2 -19   43.82    2.16
  -1  -2 -20   74.57    3.53
  -1  -2 -20   78.32    3.55
  -1   2 -20   76.24    3.56
  -1  -2 -21    2.09    0.43
  -1   2 -21    2.16    0.40
   1  -3 -20    1.09    0.39
   1   3 -20    0.61    0.36
   1  -3 -20   -0.02    0.35
   1  -3 -19   30.52    1.57
   1   3 -19   27.47    1.55
   1  -3 -19   27.64    1.54
  -1   3  18   16.96    1.04
   1  -3 -18   18.10    1.08
   1  -3 -18   14.94    1.08
   1  -3 -18   15.21    1.11
   1   3 -18   15.91    1.13
   1   3 -18   15.72    1.10
   1   3 -17  113.05    5.26
  -1   3  17  117.72    5.22
   1   3 -17  111.20    5.31
   1  -3 -17  106.78    5.28
   1   3 -17  117.79    5.33
   1  -3 -17  115.65    5.21
   1  -3 -17  121.93    5.28
   1  -3 -16   25.36    1.52
   1   3 -16   24.78    1.57
   1  -3 -16   24.37    1.54
   1   3 -16   24.37    1.59
   1  -3 -16   25.26    1.56
   1   3 -16   23.26    1.51
   1  -3 -16   24.38    1.45
   1  -3 -15    1.64    0.54
   1  -3 -15    1.87    0.67
   1   3 -15    1.88    0.67
   1  -3 -15    0.89    0.64
   1  -3 -15    1.23    0.67
   1   3 -15    1.89    0.72
   1   3 -15    1.18    1.31
   1  -3 -15    2.03    1.33
   1   3 -15    1.70    0.63
   1  -3 -14   28.75    1.62
   1  -3 -14   28.02    1.64
   1  -3 -14   26.93    2.72
   1   3 -14   27.99    2.80
   1  -3 -14   28.71    1.73
   1   3 -14   30.64    1.80
   1   3 -14   28.71    1.67
   1   3 -14   26.84    1.76
   1  -3 -14   31.19    1.77
   1   3 -13   31.89    1.87
   1  -3 -13   29.37    1.81
  -1   3  13   31.19    2.55
   1  -3 -13   32.53    1.77
   1   3 -13   31.79    1.78
   1  -3 -13   30.30    2.76
   1   3 -13   30.59    2.83
   1  -3 -13   32.01    1.73
   1  -3 -13   31.89    1.69
   1  -3 -12   16.15    1.02
   1  -3 -12   15.02    0.99
   1  -3 -12   14.27    1.89
   1   3 -12   13.58    1.90
   1  -3 -12   13.03    1.05
   1   3 -12   13.36    1.11
   1  -3 -12   13.23    0.99
   1  -3 -11   86.38    3.94
   1  -3 -11   87.99    4.03
   1   3 -11   81.36    4.02
   1   3 -11   90.41    5.42
   1  -3 -11   87.25    3.93
   1  -3 -11   87.72    3.99
   1   3 -11   77.03    4.93
   1  -3 -11   84.27    4.98
  -1  -3  10   13.98    1.22
   1  -3 -10   16.71    1.02
  -1   3  10   16.76    1.44
   1  -3 -10   15.69    0.94
   1   3 -10   15.44    2.00
   1   3 -10   14.44    1.72
   1  -3 -10   14.01    1.67
   1  -3  -9   90.86    4.12
   1   3  -9  102.58    5.41
  -1   3   9   93.32    4.66
  -1  -3   9   93.26    4.44
   1  -3  -9   91.46    4.07
   1   3  -9   85.78    4.06
   1  -3  -9   97.68    4.97
   1   3  -9   96.40    5.01
  -1   3   8    6.23    1.05
   1   3  -8    3.16    1.21
   1  -3  -8    3.50    0.94
   1   3  -8    2.76    0.95
  -1  -3   8    4.29    0.79
   1  -3  -8    4.99    0.49
   1  -3  -8    6.30    0.55
   1   3  -8    4.48    0.51
  -1   3   7    2.71    1.00
   1   3  -7    1.25    1.05
   1  -3  -7    1.66    0.71
   1   3  -7    1.94    0.78
  -1  -3   7    2.84    0.74
   1  -3  -7    2.32    0.38
   1  -3  -7    1.94    0.41
  -1  -3   6  137.24    6.13
  -1   3   6  140.49    6.40
   1  -3  -6  129.93    6.20
   1   3  -6  123.63    6.21
   1  -3  -6  129.98    5.72
   1   3  -6  135.54    6.65
  -1  -3   5  329.15   14.56
  -1   3   5  328.43   14.76
   1   3  -5  333.70   14.55
   1  -3  -5  329.30   14.51
   1   3  -5  342.07   14.94
  -1  -3   4  320.75   13.95
  -1   3   4  327.31   14.13
   1   3  -4  314.76   13.79
   1  -3  -4  311.02   13.76
   1   3  -4  312.76   13.99
   1   3  -4  325.10   14.21
  -1  -3   3  374.27   15.99
   1  -3  -3  352.61   15.65
   1   3  -3  364.42   15.68
   1   3  -3  361.87   15.98
   1   3  -3  397.21   16.15
   1   3  -2    0.07    0.74
   1   3  -2   -0.03    0.25
   1  -3  -2    0.09    0.21
  -1  -3   2   -0.21    0.84
  -1   3   2    0.21    0.60
   1   3  -2   -0.20    0.62
  -1  -3   2   -0.16    0.26
  -1   3   2    0.12    0.19
   1   3  -1    0.16    0.58
  -1   3   1   -0.12    0.58
   1   3  -1    0.72    0.68
  -1  -3   1    0.92    0.87
   1   3   0   95.75    4.32
  -1   3   0   94.91    4.42
   1   3   0   88.59    4.52
   1   3   1  278.53   12.00
   1   3   1  281.66   12.42
  -1   3  -1  278.80   12.20
   1   3   2  101.98    5.02
  -1   3  -2  101.74    4.71
   1   3   3  406.02   18.10
  -1   3  -3  423.27   17.76
  -1   3  -3  414.43   17.63
  -1  -3  -3  391.51   17.57
   1  -3   3  439.09   17.94
   1   3   4   97.24    5.14
   1  -3   4  105.14    4.92
  -1  -3  -4   99.79    4.74
  -1   3  -4  108.30    4.81
   1  -3   5   46.17    2.44
  -1   3  -5   43.05    2.45
  -1  -3  -5   44.55    2.42
  -1   3  -5   44.64    2.82
  -1   3  -6  388.54   17.87
   1  -3   6  421.85   17.96
  -1   3  -6  444.10   18.60
  -1  -3  -6  413.22   17.66
  -1  -3  -6  418.87   18.15
  -1   3  -6  430.71   18.22
  -1   3  -7   70.20    3.45
   1  -3   7   75.90    3.60
   1   3   7   77.71    3.98
  -1  -3  -7   75.30    3.36
  -1  -3  -7   73.65    3.39
  -1  -3  -7   76.86    3.96
  -1   3  -7   77.83    4.01
   1  -3   8   17.34    1.23
   1   3   8   16.95    1.56
  -1  -3  -8   18.26    1.02
  -1  -3  -8   17.66    1.64
  -1   3  -8   18.44    1.68
  -1  -3  -8   19.94    1.10
  -1   3  -8   17.66    1.00
  -1   3  -9   15.32    1.63
  -1  -3  -9   10.23    1.43
  -1  -3  -9   12.11    0.81
   1   3   9   12.09    1.31
  -1  -3  -9   12.83    0.87
  -1  -3 -10    9.87    0.81
  -1  -3 -10    7.86    1.39
  -1   3 -10    9.85    1.46
  -1  -3 -10    9.32    0.73
  -1  -3 -10   10.36    0.74
  -1   3 -10   10.44    0.79
  -1  -3 -11  281.60   11.89
  -1  -3 -11  257.58   11.88
  -1  -3 -11  294.10   13.14
  -1   3 -11  281.19   13.14
  -1  -3 -11  280.26   11.97
  -1   3 -11  278.46   12.00
  -1  -3 -11  273.76   11.97
  -1   3 -11  277.63   12.00
  -1  -3 -11  277.20   11.98
  -1   3 -11  271.23   11.92
  -1  -3 -12    4.37    1.26
  -1   3 -12    2.40    1.14
  -1   3 -12    5.75    0.63
  -1   3 -12    5.28    0.68
  -1  -3 -12    5.30    0.69
  -1   3 -12    4.50    0.73
  -1  -3 -12    4.39    0.72
  -1   3 -12    3.94    0.66
  -1  -3 -12    3.80    0.64
  -1  -3 -12    4.65    0.63
  -1  -3 -13    0.40    0.48
  -1   3 -13    0.19    0.48
  -1   3 -13    0.43    1.16
  -1  -3 -13    0.62    1.13
  -1   3 -13    0.13    0.48
  -1  -3 -13    0.66    0.59
  -1   3 -13   -0.27    0.65
  -1  -3 -13   -0.57    0.63
  -1  -3 -13   -0.36    0.59
  -1   3 -13    0.60    0.64
  -1   3 -13    0.80    0.56
  -1   3 -14    6.22    1.61
  -1  -3 -14    9.85    1.72
  -1   3 -14   10.46    0.87
  -1  -3 -14    6.82    0.78
  -1   3 -14    7.93    0.72
  -1  -3 -14    8.70    0.89
  -1  -3 -14    7.85    0.89
  -1   3 -14    9.68    0.95
  -1   3 -14    7.01    0.88
  -1  -3 -14    8.34    0.88
  -1  -3 -15   11.18    1.89
  -1   3 -15   12.25    1.98
  -1   3 -15   15.82    1.11
  -1  -3 -15   14.10    1.13
  -1   3 -15   13.30    1.13
  -1  -3 -15   14.02    1.07
  -1   3 -15   11.40    1.11
  -1  -3 -15   13.90    1.04
  -1  -3 -16    6.03    0.72
  -1   3 -16    6.25    0.78
  -1   3 -16    5.57    0.79
  -1  -3 -16    5.87    0.79
  -1  -3 -17   50.07    2.36
  -1  -3 -17   43.48    2.39
  -1   3 -17   44.43    2.42
  -1   3 -17   46.62    2.38
  -1  -3 -18    6.59    0.75
  -1   3 -18    7.78    0.79
  -1  -3 -18    8.08    0.73
   1   3  18    7.06    0.68
  -1  -3 -19   48.45    2.24
  -1   3 -19   46.30    2.27
  -1  -3 -19   42.88    2.22
  -1  -3 -20   -0.11    0.32
  -1   3 -20   -0.24    0.36
   1  -4 -19    0.39    0.39
   1   4 -18    7.27    0.70
   1  -4 -18    6.96    0.63
  -1   4  18    7.37    0.69
   1  -4 -18    6.93    0.67
   1  -4 -17    2.28    0.57
  -1   4  17    3.69    0.63
   1   4 -17    3.18    0.61
   1  -4 -17    4.02    0.55
   1  -4 -16   26.66    1.44
   1   4 -16   26.72    1.52
   1  -4 -16   26.92    1.49
   1   4 -16   22.89    1.39
   1   4 -16   21.73    1.44
  -1   4  16   27.14    1.55
   1   4 -15    0.22    0.54
   1  -4 -15    0.72    0.49
   1  -4 -15    1.02    0.58
   1   4 -15    0.84    0.58
   1   4 -15    0.23    0.54
  -1   4  15    2.31    1.35
   1  -4 -14   51.01    2.55
   1   4 -14   50.04    2.55
   1  -4 -14   53.72    2.52
   1   4 -14   43.77    2.51
  -1   4  14   55.67    3.65
   1   4 -14   52.36    2.58
   1   4 -13    8.08    1.51
   1   4 -13    6.11    0.76
   1  -4 -13    7.03    0.71
  -1   4  13    8.79    1.66
   1   4 -13    6.91    0.78
   1  -4 -13    8.18    0.78
   1   4 -13    8.45    0.82
   1   4 -12   23.37    1.55
   1  -4 -12   31.65    1.56
   1  -4 -12   31.01    1.62
   1   4 -12   29.26    2.52
   1   4 -12   25.23    1.57
   1  -4 -11    5.56    0.66
   1   4 -11    3.70    1.20
   1  -4 -11    5.84    0.62
   1  -4 -10    8.17    0.72
   1   4 -10    6.45    0.66
   1  -4 -10    7.57    0.65
   1   4 -10    6.16    1.23
  -1   4  10    5.91    1.16
   1   4  -9  180.61    9.22
  -1   4   9  180.38    8.57
  -1  -4   9  174.31    8.21
   1   4  -9  172.55    7.77
   1  -4  -9  186.09    7.79
   1  -4  -9  176.06    7.73
   1   4  -9  168.40    8.49
   1   4  -8    1.06    0.72
  -1  -4   8    1.10    0.74
   1   4  -8    0.56    1.21
  -1   4   8    1.66    1.05
   1   4  -8    1.61    0.46
   1  -4  -8    1.62    0.40
   1  -4  -8    1.20    0.42
   1   4  -8    0.66    0.47
   1   4  -7   80.74    4.26
   1   4  -7   82.08    3.84
   1   4  -7   91.39    4.99
  -1   4   7   85.34    4.63
  -1  -4   7   84.00    4.28
   1  -4  -7   82.71    3.76
   1  -4  -7   85.83    3.80
   1   4  -6   35.50    2.14
  -1   4   6   37.16    2.60
  -1  -4   6   37.19    2.35
   1   4  -6   38.00    1.89
   1   4  -6   36.11    2.71
   1  -4  -6   36.10    1.79
   1  -4  -6   37.59    1.80
  -1   4   5  200.11    9.18
  -1  -4   5  200.68    8.93
   1   4  -5  194.67    8.40
   1   4  -5  177.15    8.51
  -1   4   5  180.96    9.13
   1   4  -5  200.38    8.99
   1  -4  -5  192.72    8.32
   1   4  -5  207.90    9.31
  -1   4   4   28.32    2.15
  -1  -4   4   23.17    1.87
   1  -4  -4   25.83    1.33
   1   4  -4   25.85    1.41
  -1   4   4   24.74    1.98
   1   4  -4   25.65    1.84
   1   4  -4   28.30    2.09
   1  -4  -3 1278.28   53.49
   1   4  -3 1229.69   54.04
  -1   4   3 1229.57   54.15
  -1  -4   3 1284.25   54.10
  -1   4   3 1220.04   54.21
   1   4  -3 1289.56   54.14
  -1  -4   2    2.41    1.06
   1   4  -2    1.00    0.74
   1   4  -2    2.51    0.89
  -1   4   2    1.39    0.81
   1   4  -2    1.72    0.51
  -1   4   2    2.58    0.48
  -1  -4   1  655.39   26.97
   1   4  -1  614.63   26.64
   1   4  -1  616.24   26.83
  -1   4   1  595.42   26.74
  -1   4   1  627.05   26.28
   1   4  -1  606.93   26.30
  -1   4   0   67.06    3.51
   1   4   0   65.55    3.63
  -1   4   0   67.73    3.09
  -1   4   0   69.04    3.11
  -1  -4   0   75.34    3.84
   1   4   0   64.85    3.10
  -1   4  -1  217.29    9.86
   1   4   1  208.39   10.10
  -1   4  -1  225.09    9.51
  -1   4  -1  220.97    9.49
   1   4   1  216.45    9.49
   1  -4   2    0.57    0.99
  -1   4  -2    0.73    0.47
   1   4   2    1.10    0.47
   1   4   2    0.54    0.81
  -1   4  -2    1.42    0.66
   1  -4   3   16.85    1.58
  -1  -4  -3   16.48    1.00
  -1   4  -3   17.59    1.04
  -1   4  -3   16.44    1.04
   1   4   3   15.75    1.59
  -1   4  -3   16.85    1.28
   1  -4   4  205.33    9.64
  -1  -4  -4  225.60    9.14
  -1   4  -4  199.65    9.13
   1   4   4  202.45    9.91
   1   4   5  226.01   10.95
   1  -4   5  247.93   10.57
  -1   4  -5  223.27   10.50
  -1  -4  -5  242.48   10.03
  -1   4  -5  216.70   10.19
  -1   4  -5  229.73   10.05
   1   4   6  121.34    6.73
   1  -4   6  138.65    6.25
  -1   4  -6  129.97    6.20
  -1  -4  -6  133.98    5.78
  -1   4  -6  128.38    6.13
  -1   4  -6  130.90    5.80
  -1  -4  -6  129.15    5.78
   1   4   7   19.22    2.03
  -1   4  -7   21.39    1.45
   1   4   7   22.98    1.96
   1  -4   7   20.61    1.51
  -1  -4  -7   20.78    1.13
  -1   4  -7   19.31    1.56
  -1   4  -7   19.84    1.17
  -1  -4  -7   18.72    1.15
   1   4   8   26.88    2.48
  -1   4  -8   25.38    1.44
   1   4   8   23.67    2.11
   1  -4   8   27.36    1.75
  -1  -4  -8   28.93    1.45
  -1   4  -8   26.28    1.97
  -1  -4  -8   25.75    1.46
  -1   4  -8   28.41    1.46
   1   4   9   55.12    3.91
  -1   4  -9   54.48    2.72
  -1   4  -9   55.33    3.40
   1   4   9   58.36    3.50
  -1  -4  -9   56.51    2.75
  -1  -4  -9   60.46    2.70
  -1   4 -10   18.86    1.94
  -1   4 -10   21.25    1.30
  -1  -4 -10   23.53    1.35
  -1   4 -10   21.25    1.29
  -1  -4 -10   24.11    1.28
   1   4  10   19.82    1.85
  -1  -4 -11   96.71    4.52
  -1   4 -11   98.17    4.56
  -1   4 -11   94.14    4.58
  -1  -4 -11  103.36    4.60
  -1  -4 -11  103.58    4.53
  -1   4 -11  102.38    5.55
  -1  -4 -12   58.58    2.87
  -1   4 -12   59.82    2.91
  -1   4 -12   61.49    2.90
  -1   4 -12   56.39    2.89
  -1  -4 -12   60.48    2.92
  -1   4 -12   59.64    2.93
  -1   4 -12   55.63    3.82
  -1  -4 -12   59.82    2.83
  -1  -4 -13    7.77    0.80
  -1   4 -13    8.07    0.85
  -1   4 -13    8.85    0.82
  -1  -4 -13    7.21    0.76
  -1   4 -13    7.91    0.83
  -1  -4 -13    7.95    0.86
  -1   4 -13    5.78    1.40
  -1   4 -13    7.19    0.80
  -1  -4 -14    3.43    0.66
  -1   4 -14    2.85    0.68
  -1  -4 -14    6.04    0.75
  -1   4 -14    6.41    0.72
  -1   4 -14    2.77    0.63
  -1  -4 -14    5.42    0.66
  -1   4 -14    3.95    0.62
   1   4  14    3.54    1.48
   1   4  15   23.88    2.70
  -1  -4 -15   26.39    1.52
  -1   4 -15   23.00    1.50
  -1  -4 -15   27.80    1.50
  -1  -4 -15   25.41    1.54
  -1   4 -15   27.46    1.54
  -1   4 -16   -0.41    0.48
  -1   4 -16    0.43    0.55
  -1  -4 -16    0.35    0.46
  -1  -4 -16    0.40    0.53
  -1   4 -17   11.07    0.85
  -1  -4 -17    9.25    0.77
  -1  -4 -17    9.46    0.82
  -1  -4 -18    0.95    0.42
  -1  -4 -18    0.94    0.47
   1   4  18    0.91    0.45
  -1  -4 -19    1.18    0.41
  -1  -4 -19    1.33    0.38
  -1   5  18    2.13    0.46
   1  -5 -18    2.95    0.38
   1   5 -18    3.25    0.48
  -1   5  17    1.09    0.50
   1  -5 -17    0.27    0.36
   1   5 -17    1.57    0.49
  -1   5  16    5.55    0.70
   1   5 -16    3.34    0.54
   1  -5 -16    5.05    0.55
   1   5 -16    5.05    0.66
  -1   5  15    1.22    0.67
   1   5 -15    2.18    0.57
   1   5 -15    0.50    0.52
   1  -5 -15    0.79    0.43
   1   5 -14    1.81    0.61
   1  -5 -14    1.48    0.46
   1   5 -14    2.01    0.61
   1  -5 -13   23.79    1.34
   1   5 -13   22.39    1.46
   1   5 -13   22.66    1.42
  -1   5  13   21.24    2.51
  -1   5  12   13.13    2.07
   1  -5 -12   15.06    0.94
   1  -5 -12   12.78    0.96
   1   5 -12   10.13    1.05
   1  -5 -11    9.69    0.83
  -1   5  11    9.60    1.82
   1  -5 -11   10.10    0.78
   1  -5 -10   19.09    1.13
  -1   5  10   18.55    1.97
  -1   5  10   15.97    2.21
   1   5 -10   18.77    1.22
   1  -5 -10   19.96    1.20
   1   5  -9   11.19    0.93
   1  -5  -9   10.17    0.81
   1   5  -9   11.72    0.93
  -1   5   9   10.10    1.61
   1  -5  -9    9.95    0.77
  -1  -5   9   11.77    1.34
  -1   5   9   10.37    1.73
   1   5  -8    0.70    0.52
   1   5  -8    0.66    0.57
  -1   5   8    0.16    1.13
   1  -5  -8    0.13    0.40
  -1  -5   8    0.74    0.83
  -1   5   8    0.20    1.12
   1   5  -7    6.39    0.65
   1   5  -7    5.88    0.75
  -1   5   7    5.17    1.42
   1  -5  -7    6.43    0.60
  -1  -5   7    5.13    1.08
  -1   5   7    5.08    1.24
   1   5  -6    6.12    0.65
  -1   5   6    5.90    1.33
   1  -5  -6    6.49    0.59
  -1  -5   6    5.29    1.11
  -1   5   6    5.86    1.34
   1   5  -6    6.67    0.75
   1   5  -5   42.57    2.12
   1   5  -5   41.16    2.20
   1  -5  -5   43.21    2.09
  -1  -5   5   44.42    2.81
  -1   5   5   41.28    3.03
  -1   5   5   47.93    3.07
  -1   5   4   -0.14    0.80
   1   5  -4    1.61    0.82
   1   5  -4    0.74    0.53
   1  -5  -4    0.82    0.41
  -1  -5   4    0.36    0.93
  -1   5   4    0.62    1.23
  -1   5   4    0.99    0.41
  -1   5   3    0.45    0.42
  -1   5   3    0.45    1.15
   1  -5  -3    0.82    0.44
   1   5  -3    0.80    0.74
  -1   5   3    1.69    0.88
  -1  -5   3    1.10    0.97
   1   5  -2  142.82    6.17
   1  -5  -2  139.41    6.08
  -1   5   2  139.65    6.07
   1   5  -2  132.89    6.12
  -1   5   2  133.21    6.78
   1   5  -2  135.74    6.78
  -1  -5   2  139.51    6.89
  -1   5   2  125.01    6.95
  -1   5   1    3.39    0.56
   1   5  -1    4.38    0.59
  -1  -5   1    5.09    1.30
  -1   5   1    3.70    0.59
   1   5  -1    3.47    0.60
  -1   5   1    3.94    0.87
   1   5  -1    4.46    0.99
   1   5   0    0.88    0.47
  -1   5   0    1.00    0.47
  -1  -5   0    1.74    1.16
   1   5   0    0.78    0.53
  -1   5   0    0.86    0.52
   1   5   0    0.75    0.85
  -1   5   0    1.41    0.72
  -1   5   0    0.14    1.11
   1  -5   1    8.04    1.43
  -1  -5  -1    7.50    1.42
   1   5   1    8.99    1.27
  -1   5  -1    7.04    1.01
  -1   5  -1    9.29    0.76
   1   5   1    8.36    0.75
  -1   5  -1    8.65    0.76
   1   5   1    9.46    0.72
  -1   5  -1    6.35    1.38
  -1  -5  -2    9.90    0.78
   1  -5   2    8.93    1.41
  -1   5  -2    7.52    1.02
   1   5   2    8.67    1.31
  -1   5  -2    8.05    0.81
  -1   5  -2    8.84    0.81
   1   5   2    9.46    0.72
   1   5   2   10.15    0.81
  -1   5  -2    9.22    1.47
   1   5   3   76.09    3.47
  -1  -5  -3   80.32    3.56
  -1   5  -3   79.31    3.60
   1   5   3   73.96    3.53
   1   5   3   74.89    4.39
  -1   5  -3   73.70    3.92
   1  -5   3   73.68    4.24
  -1   5  -3   76.80    4.32
  -1  -5  -4   79.59    3.54
  -1   5  -4   76.73    4.26
   1  -5   4   70.71    4.16
   1   5   4   74.94    4.48
  -1   5  -4   74.59    3.57
  -1   5  -4   77.64    3.59
   1   5   4   74.43    3.51
  -1   5  -5    1.29    0.88
   1   5   5    3.76    1.13
   1  -5   5    0.45    0.90
  -1  -5  -5    1.70    0.48
  -1   5  -5    2.66    0.58
   1   5   6   10.73    1.73
  -1   5  -6   12.81    1.37
   1   5   6   11.11    1.65
  -1  -5  -6   10.70    0.83
  -1  -5  -6   11.02    0.81
  -1   5  -6   11.53    0.91
   1  -5   6   12.21    1.37
   1   5   7   24.89    2.38
   1   5   7   24.11    2.35
   1  -5   7   21.44    1.77
  -1  -5  -7   23.08    1.29
  -1   5  -7   23.88    1.39
  -1  -5  -7   22.56    1.30
  -1   5  -7   21.08    1.40
   1   5   8    8.28    1.57
   1   5   8    9.10    1.59
  -1  -5  -8    7.68    0.70
  -1   5  -8    9.28    0.90
  -1  -5  -8    8.78    0.77
   1   5   9   66.66    4.48
  -1   5  -9   61.25    3.09
   1   5   9   67.98    4.12
  -1  -5  -9   64.20    3.05
  -1   5  -9   67.99    3.21
  -1  -5  -9   64.21    3.09
  -1  -5 -10    0.90    0.53
  -1   5 -10    2.05    0.60
   1   5  10    3.21    1.41
  -1  -5 -10    1.65    0.52
   1   5  10    0.76    1.08
  -1   5 -10    2.01    0.64
  -1  -5 -11   50.46    2.55
  -1  -5 -11   47.05    3.42
  -1  -5 -11   53.06    2.59
  -1   5 -11   51.97    2.67
  -1  -5 -11   53.23    2.54
   1   5  11   47.50    3.92
  -1   5 -11   52.80    2.62
  -1   5 -12    3.45    0.69
  -1   5 -12    3.54    0.62
  -1   5 -12    2.97    0.67
  -1  -5 -12    3.91    0.63
  -1  -5 -12    3.20    0.56
   1   5  12    2.64    1.40
  -1  -5 -12    3.95    0.67
  -1   5 -13    9.07    0.82
  -1   5 -13    8.59    0.86
  -1  -5 -13    9.28    0.81
  -1  -5 -13    8.97    0.84
  -1  -5 -13    7.89    0.75
  -1   5 -13    8.77    0.88
  -1   5 -14    2.46    0.62
  -1  -5 -14    1.37    0.54
  -1  -5 -14    1.50    0.49
  -1   5 -14    1.44    0.56
  -1   5 -14    1.08    0.54
  -1  -5 -14    1.71    0.56
  -1  -5 -15    0.36    0.49
  -1   5 -15    0.24    0.50
  -1   5 -15   -0.21    0.45
  -1  -5 -15    0.39    0.46
  -1  -5 -16    3.50    0.54
  -1   5 -16    2.57    0.54
  -1  -5 -16    3.82    0.52
   1   5  17    0.38    0.49
  -1  -5 -17    0.69    0.41
  -1   5 -17    0.45    0.41
  -1  -5 -17    0.90    0.39
   1   5  18    3.27    0.48
  -1  -5 -18    2.34    0.43
  -1  -5 -18    2.36    0.38
  -1   6  17    1.87    0.41
   1  -6 -17    2.17    0.37
   1   6 -17    1.98    0.38
  -1   6  16    3.52    0.54
   1  -6 -16    2.11    0.44
   1   6 -16    3.02    0.48
   1  -6 -16    2.48    0.38
   1  -6 -15   -0.33    0.40
  -1   6  15    0.25    0.55
   1   6 -15    0.07    0.45
   1  -6 -15    0.26    0.34
   1   6 -15    0.31    0.46
   1  -6 -14   27.10    1.47
   1   6 -14   28.73    1.56
   1  -6 -14   26.07    1.52
  -1   6  14   32.66    1.71
   1   6 -14   28.62    1.61
   1  -6 -13    2.83    0.56
   1   6 -13    4.06    0.62
   1  -6 -13    2.05    0.46
   1   6 -13    3.49    0.67
   1  -6 -12    8.34    0.69
   1  -6 -12    6.96    0.73
   1  -6 -11  104.85    4.72
   1   6 -11  109.16    4.94
  -1   6  10   14.18    1.83
  -1   6  10   14.96    2.04
   1  -6 -10   15.81    1.01
   1   6 -10   16.25    1.25
  -1   6   9   33.37    2.77
   1   6  -9   34.24    1.88
   1  -6  -9   32.85    1.71
  -1   6   9   31.65    2.99
  -1   6   8   44.87    3.52
   1   6  -8   46.08    2.40
  -1  -6   8   43.65    2.95
  -1   6   8   42.10    3.40
   1  -6  -8   45.06    2.27
   1   6  -8   52.09    2.47
   1  -6  -7    5.14    0.61
  -1   6   7    5.43    1.37
   1   6  -7    4.44    0.82
  -1  -6   7    6.27    1.23
   1   6  -7    5.51    0.77
  -1   6   7    4.65    1.53
   1   6  -7    6.67    0.84
   1  -6  -6    4.76    0.56
  -1   6   6    1.95    1.11
   1   6  -6    3.62    0.77
   1   6  -6    3.69    0.70
  -1  -6   6    2.68    1.06
  -1   6   6    2.74    1.35
   1   6  -6    2.86    1.17
   1   6  -6    4.23    0.77
  -1   6   5   16.07    1.92
   1   6  -5   16.97    1.94
  -1   6   5   19.65    2.27
   1   6  -5   17.88    1.17
  -1  -6   5   16.04    1.80
   1  -6  -5   17.85    1.09
   1   6  -5   17.74    1.24
   1   6  -5   15.79    1.23
  -1   6   4    2.67    1.03
   1   6  -4    3.64    1.02
   1   6  -4    2.96    0.70
  -1  -6   4    1.16    1.14
  -1   6   4    3.29    1.48
   1  -6  -4    2.32    0.50
   1  -6  -3   16.12    1.01
  -1   6   3   13.17    0.96
  -1  -6   3   13.72    1.74
  -1   6   3   13.84    1.60
   1   6  -3   12.87    1.49
   1   6  -3   14.00    1.08
  -1   6   3   10.90    1.90
  -1   6   2   10.01    0.84
   1  -6  -2   10.67    0.85
  -1  -6   2    9.04    1.56
   1  -6  -2    8.79    1.65
   1   6  -2   11.23    0.97
   1   6  -2    8.89    0.88
  -1   6   2    9.34    1.33
   1   6  -2   11.22    1.45
  -1   6   1    9.68    0.83
   1  -6  -1   11.00    0.85
   1  -6  -1    9.41    1.63
  -1  -6   1    7.83    1.53
  -1   6   1    8.06    1.21
   1   6  -1    9.69    1.38
   1   6  -1   10.60    0.96
   1   6  -1   10.40    0.89
  -1   6   1   12.41    1.85
  -1   6   0  126.97    5.59
   1  -6   0  112.68    6.47
  -1   6   0  131.44    6.79
  -1  -6   0  122.98    6.57
   1   6   0  131.50    5.65
   1   6   0  122.44    5.56
  -1   6   0  114.28    6.13
   1   6   0  109.14    6.33
  -1  -6  -1   15.42    1.10
   1  -6   1   17.50    1.94
  -1  -6  -1   15.58    1.90
   1   6   1   17.05    1.78
  -1   6  -1   12.77    1.37
  -1   6  -1   13.57    1.94
   1   6   1   13.97    1.02
  -1   6  -1   17.78    1.15
   1   6   1   16.54    1.13
   1   6   2    0.49    0.58
   1   6   2    1.02    0.99
  -1   6  -2    0.32    0.59
   1   6   2    0.03    0.44
   1  -6   2    0.75    1.14
  -1  -6  -2   -1.04    1.27
  -1   6  -2    0.69    1.26
  -1  -6  -2    0.78    0.56
   1   6   3   63.36    3.01
  -1  -6  -3   67.76    3.14
   1   6   3   66.90    4.33
  -1   6  -3   59.04    3.98
   1  -6   3   62.06    3.86
   1   6   3   63.33    4.07
  -1   6  -3   64.00    3.15
   1   6   4    1.90    1.11
  -1   6  -4    1.29    0.67
  -1  -6  -4    0.18    1.25
   1  -6   4    1.54    1.05
  -1  -6  -4    1.33    0.55
  -1   6  -4   -0.47    1.12
   1   6   4    0.60    1.41
   1   6   5   56.17    4.01
  -1   6  -5   59.98    3.77
   1  -6   5   61.43    3.72
  -1  -6  -5   56.35    3.97
   1   6   5   64.77    4.25
  -1  -6  -5   62.17    2.95
  -1   6  -5   62.40    3.08
   1   6   6    4.50    1.40
  -1  -6  -6    3.57    1.50
   1  -6   6    6.15    1.18
  -1   6  -6    3.83    1.13
   1   6   6    4.06    1.57
  -1  -6  -6    4.80    0.61
  -1   6  -6    5.82    0.77
  -1  -6  -7   20.35    1.19
  -1  -6  -7   17.85    2.19
   1   6   7   23.53    2.41
   1   6   7   14.60    2.12
  -1  -6  -8    8.97    0.75
   1   6   8    8.08    1.68
  -1  -6  -8    7.47    0.73
  -1  -6  -8    6.27    1.46
  -1   6  -8    8.68    0.96
   1   6   8    7.74    1.68
  -1  -6  -9    1.93    0.52
   1   6   9    0.49    1.16
  -1  -6  -9    1.75    0.49
  -1  -6  -9    0.75    1.16
  -1   6  -9    1.45    0.71
   1   6   9    1.28    1.22
   1   6  10   48.78    3.82
   1   6  10   37.90    3.20
  -1  -6 -10   41.94    3.34
  -1  -6 -10   50.11    2.42
  -1   6 -10   49.53    2.59
  -1  -6 -10   52.78    2.46
  -1  -6 -11  257.09   11.57
  -1  -6 -11  249.09   12.59
  -1   6 -11  271.76   11.65
  -1  -6 -11  266.19   11.55
   1   6  11  251.01   13.21
  -1  -6 -11  273.00   11.59
  -1   6 -11  274.26   11.71
  -1  -6 -12    1.78    0.49
  -1  -6 -12    1.46    0.51
  -1  -6 -12    0.95    0.47
  -1   6 -12    2.62    0.63
  -1   6 -12    0.90    0.49
  -1   6 -12    1.33    0.61
  -1   6 -13   40.82    1.98
  -1  -6 -13   31.77    1.85
  -1  -6 -13   35.91    1.86
  -1   6 -13   37.14    1.96
  -1   6 -13   37.53    1.89
  -1  -6 -13   36.17    1.86
  -1   6 -14   19.20    1.19
  -1  -6 -14   18.15    1.13
  -1  -6 -14   19.35    1.10
  -1   6 -14   19.51    1.13
  -1   6 -14   17.63    1.15
  -1  -6 -15    5.06    0.58
  -1   6 -15    5.43    0.58
  -1  -6 -15    5.82    0.54
  -1   6 -15    6.22    0.57
  -1  -6 -16   12.34    0.85
   1   6  16   15.02    0.96
  -1   6 -16   13.54    0.83
  -1  -6 -16   13.47    0.81
  -1  -6 -17   23.30    1.25
   1   6  17   26.47    1.31
   1   7 -16    2.34    0.28
   1   7 -15    0.61    0.31
   1  -7 -15    0.46    0.31
   1  -7 -14    0.16    0.35
   1   7 -14    0.39    0.42
   1   7 -14    0.03    0.38
   1   7 -14    0.55    0.46
   1  -7 -13   12.63    0.84
   1   7 -13   12.38    0.84
  -1   7  13   12.12    0.93
   1   7 -13   11.80    0.92
   1   7 -12    3.61    0.65
   1  -7 -12    3.73    0.53
  -1   7  12    2.77    0.64
   1   7 -12    2.21    0.53
   1   7 -11    4.60    0.73
   1  -7 -11    4.09    0.49
   1  -7 -11    4.00    0.57
  -1   7  11    4.61    0.73
   1  -7 -10    0.34    0.39
  -1   7  10   -0.34    0.61
   1  -7  -9   17.34    1.07
   1   7  -9   19.38    1.30
   1  -7  -8    7.68    1.61
   1  -7  -8    8.37    0.71
  -1   7   8    7.81    1.66
   1   7  -8    8.40    0.99
   1   7  -8    9.50    0.92
   1  -7  -7    1.41    1.34
  -1  -7   7    2.23    0.97
   1  -7  -7    1.36    0.45
  -1   7   7    1.65    1.38
   1   7  -7    1.65    0.74
   1   7  -7    1.95    0.72
   1  -7  -6   -0.20    1.19
  -1  -7   6   -0.14    0.92
   1   7  -6    0.45    0.70
   1  -7  -6    0.04    0.44
   1   7  -6    0.67    0.62
  -1   7   6    1.07    1.46
  -1   7   5   22.74    2.54
   1   7  -5   19.49    2.13
   1   7  -5   21.02    1.39
   1  -7  -5   21.09    1.23
  -1  -7   5   20.78    2.05
   1   7  -5   20.08    1.46
   1   7  -5   21.38    1.44
  -1   7   4    0.69    0.53
  -1  -7   4   -0.63    1.05
   1   7  -4    0.38    0.64
   1  -7  -4    0.39    0.47
   1   7  -4   -0.19    1.20
  -1   7   4    0.22    1.40
   1   7  -4    0.42    0.63
  -1   7   3    0.55    0.45
   1   7  -3    2.22    0.79
   1  -7  -3    1.37    1.31
  -1  -7   3    1.15    1.12
   1   7  -3    1.36    0.71
   1   7  -3    1.59    1.33
   1  -7  -3    0.88    0.50
   1   7  -2   45.30    3.65
   1  -7  -2   43.82    3.48
  -1  -7   2   45.93    3.43
   1   7  -2   52.25    2.59
   1   7  -2   52.01    2.66
  -1   7   2   51.52    2.52
   1  -7  -2   48.92    2.49
   1   7  -1   58.18    4.38
  -1  -7   1   64.49    4.19
   1  -7  -1   53.80    4.11
  -1   7   1   68.08    4.54
  -1   7   1   69.26    3.22
   1  -7  -1   65.80    3.22
   1   7  -1   66.98    3.25
   1   7  -1   70.69    3.37
   1   7   0    1.31    0.92
  -1  -7   0   -0.18    1.20
   1  -7   0    3.22    1.35
  -1   7   0    1.06    0.60
   1   7   0    1.52    0.60
  -1   7   0    1.47    1.37
   1   7   0    0.66    1.39
  -1  -7   0    0.05    0.60
   1  -7   0    0.68    0.55
   1  -7   1   18.37    2.04
  -1  -7  -1   13.05    1.93
   1   7   1   20.36    2.44
  -1   7  -1   18.32    2.28
   1   7   1   16.88    1.15
  -1   7  -1   18.17    1.24
   1  -7   1   16.33    1.16
  -1  -7  -1   17.89    1.24
   1   7   1   17.85    1.90
   1   7   2    7.51    1.41
  -1   7  -2    8.40    0.92
   1   7   2    8.50    0.77
  -1  -7  -2    6.03    1.54
   1  -7   2    7.31    1.47
  -1   7  -2    8.79    1.66
  -1  -7  -2    8.35    0.89
  -1  -7  -3   47.15    2.46
   1   7   3   47.74    2.36
   1   7   3   50.31    3.85
  -1   7  -3   41.58    3.39
   1  -7   3   45.57    3.30
   1   7   3   45.82    3.44
  -1   7  -3   52.56    2.56
  -1   7  -4   -0.54    0.69
  -1  -7  -4   -0.78    1.33
   1  -7   4    0.30    1.05
  -1  -7  -4    0.09    0.55
  -1   7  -4   -0.17    1.08
   1   7   4   -0.69    1.31
   1   7   4    1.22    1.07
   1   7   5    1.71    1.21
  -1   7  -5    0.60    0.70
   1  -7   5    0.71    0.95
  -1  -7  -5    0.79    1.27
  -1  -7  -5    0.39    0.51
  -1   7  -5    0.95    1.05
   1   7   5    0.68    1.42
  -1   7  -5   -0.19    0.62
   1   7   6    0.22    0.97
  -1   7  -6    0.50    0.70
  -1  -7  -6    0.99    1.23
  -1  -7  -6    0.53    0.52
  -1   7  -6    0.48    0.66
   1   7   6    0.88    1.44
   1   7   7    0.85    1.36
  -1  -7  -7    0.39    1.20
  -1  -7  -7    0.58    0.50
   1   7   7   -0.23    1.08
  -1   7  -7    1.78    0.69
  -1  -7  -8    0.93    1.19
   1   7   8    0.80    1.36
   1   7   8   -1.62    1.18
  -1  -7  -8    0.60    0.44
  -1   7  -9    1.54    0.69
  -1  -7  -9    0.79    0.46
  -1  -7 -10    0.35    0.44
  -1   7 -10    0.30    0.53
  -1   7 -10    0.20    0.60
  -1  -7 -10    1.19    0.47
  -1  -7 -11    2.33    0.46
  -1   7 -11    3.00    0.62
  -1   7 -11    3.69    0.54
  -1   7 -11    2.93    0.67
  -1  -7 -11    2.69    0.49
  -1   7 -12    2.15    0.60
  -1  -7 -12    1.22    0.40
  -1   7 -12    2.79    0.60
  -1   7 -12    1.77    0.45
  -1  -7 -12    1.60    0.44
  -1  -7 -13    0.33    0.34
  -1   7 -13    0.07    0.46
  -1   7 -13    0.23    0.46
  -1   7 -13    0.03    0.36
  -1  -7 -13   -0.06    0.38
   1   7  13    0.20    0.50
  -1  -7 -14    1.06    0.37
  -1   7 -14    1.89    0.46
  -1   7 -14    1.08    0.38
  -1  -7 -14    1.77    0.36
  -1  -7 -15    6.60    0.52
   1   8 -13    4.53    0.48
   1   8 -13    3.70    0.44
  -1   8  12    8.39    0.66
   1  -8 -12    7.16    0.58
   1   8 -12    8.31    0.67
   1   8 -12    7.98    0.58
   1   8 -12    8.80    0.69
   1   8 -11    1.46    0.39
  -1   8  11    1.05    0.46
   1  -8 -11    1.20    0.37
   1   8 -11    1.83    0.50
  -1   8  10    2.54    0.53
   1  -8 -10    1.18    0.40
   1  -8  -9   14.00    0.86
  -1   8   9   15.46    1.01
   1   8  -8   38.51    2.06
   1   8  -8   40.41    2.05
  -1   8   8   38.29    1.96
   1  -8  -8   37.14    1.85
   1   8  -7    0.43    0.59
   1   8  -7    0.05    0.60
   1  -8  -7    0.14    0.36
  -1   8   7    0.64    0.48
   1   8  -6    1.06    0.64
   1   8  -6    0.45    0.66
   1  -8  -6    0.50    0.38
  -1   8   6    0.03    0.44
   1   8  -5    9.23    0.90
   1   8  -5    8.01    0.87
   1   8  -4    3.70    0.72
   1   8  -4    3.73    0.74
  -1  -8   4    3.83    0.68
   1  -8  -4    3.55    0.52
   1   8  -3   20.89    1.34
   1  -8  -3   19.91    1.18
   1   8  -3   20.72    1.35
  -1  -8   3   18.63    1.29
   1  -8  -3   19.65    2.15
   1   8  -2    1.82    0.66
   1  -8  -2    0.18    1.12
  -1  -8   2   -0.32    0.98
   1   8  -2    0.37    0.56
  -1  -8   2   -0.05    0.57
   1  -8  -2   -0.07    0.43
  -1   8   2   -0.21    1.26
   1   8  -2    0.60    1.18
  -1  -8   1    1.34    1.13
   1  -8  -1    0.18    1.07
   1   8  -1    0.66    0.59
  -1  -8   1    0.29    0.60
   1  -8  -1   -0.04    0.46
   1   8  -1    1.46    1.34
  -1   8   1    1.26    1.25
   1   8   0   58.83    4.47
  -1  -8   0   66.67    4.34
  -1   8   0   68.49    4.62
   1  -8   0   54.52    4.14
  -1   8   0   75.45    3.41
  -1  -8   0   75.38    3.46
   1   8   0   71.36    3.36
   1  -8   0   70.24    3.33
   1  -8   1   23.85    2.30
  -1  -8  -1   23.81    2.38
   1   8   1   28.19    2.78
   1  -8   1   27.78    1.53
  -1  -8  -1   26.23    1.55
   1   8   1   27.57    1.51
  -1   8  -1   26.25    1.57
  -1   8  -1   22.95    2.46
   1  -8   2    4.43    1.31
  -1  -8  -2    5.36    1.37
  -1   8  -2    4.31    1.34
   1   8   2    3.33    1.48
  -1   8  -2    7.21    0.82
   1  -8   2    4.45    0.64
  -1  -8  -2    6.22    0.72
  -1   8  -3    3.48    0.71
  -1  -8  -3    4.17    0.64
   1  -8   3    2.16    0.53
  -1   8  -3    2.67    0.72
  -1   8  -4    1.88    0.67
  -1  -8  -4    2.49    0.54
   1  -8   4    1.52    0.49
  -1   8  -4    3.49    0.72
  -1   8  -5   10.36    0.99
   1  -8   5    8.88    0.78
  -1  -8  -5   10.71    0.82
  -1   8  -5   11.68    1.00
  -1   8  -6   27.15    1.59
  -1  -8  -6   26.13    1.43
   1   8   6   23.41    1.41
  -1   8  -6   28.59    1.60
  -1   8  -7    1.42    0.60
   1   8   7    0.68    0.50
  -1  -8  -7    0.39    0.41
  -1   8  -7    1.97    0.66
   1   8   8   -0.11    0.52
  -1  -8  -8    0.27    0.38
  -1   8  -8    0.84    0.60
   1   8   9    2.44    0.56
  -1  -8  -9    2.89    0.45
  -1  -8  -9    3.59    0.47
  -1  -8 -10    0.65    0.32
  -1   8 -10    1.27    0.51
  -1   8 -10    0.68    0.47
   1   8  10    0.10    0.47
  -1  -8 -10    0.23    0.33
  -1  -8 -10    0.58    0.36
  -1   8 -11   10.92    0.77
  -1   8 -11   11.34    0.78
   1   8  11   10.23    0.77
  -1  -8 -12    3.31    0.38
   1   8  12    3.53    0.50
  -1   8 -12    3.97    0.49
  -1   8 -12    3.80    0.49
  -1   8 -13    0.06    0.32
   1   9 -11    0.02    0.26
   1   9 -10    1.09    0.37
   1   9  -9    2.42    0.45
   1  -9  -8    4.25    0.44
   1   9  -8    7.49    0.61
   1   9  -7    1.24    0.47
   1   9  -6    4.71    0.62
   1   9  -6    4.33    0.59
  -1  -9   6    4.19    0.47
   1   9  -5    0.88    0.51
   1   9  -5    0.81    0.47
  -1  -9   5    0.67    0.38
  -1  -9   4    8.02    0.69
   1   9  -4    9.58    0.79
   1   9  -4    9.70    0.81
   1   9  -3    1.00    0.54
   1   9  -3    0.17    0.45
  -1  -9   3    0.12    0.38
  -1  -9   2   31.49    1.70
   1   9  -2   37.35    1.78
   1   9  -2   33.39    1.78
   1   9  -1    3.52    0.61
  -1  -9   1    1.98    0.46
  -1   9   0    3.34    0.65
   1   9   0    3.98    0.61
  -1  -9   0    2.43    0.47
  -1   9  -1    0.39    0.54
   1   9   1    0.10    0.49
  -1  -9  -1   -0.32    0.40
  -1   9  -2    2.50    0.62
  -1  -9  -2    2.68    0.44
  -1   9  -3    0.30    0.57
  -1  -9  -3    0.11    0.36
  -1   9  -4    1.80    0.58
  -1   9  -4    1.21    0.48
  -1  -9  -4    0.73    0.35
  -1   9  -5    2.50    0.59
  -1   9  -5    3.31    0.54
  -1  -9  -5    1.85    0.38
  -1   9  -6   14.94    0.97
  -1   9  -6   15.80    0.95
  -1   9  -7    9.75    0.76
  -1   9  -7   10.83    0.74
  -1   9  -8    2.37    0.46
  -1   9  -8    3.09    0.48
  -1   9  -9   -0.02    0.35
  -1   9 -10    0.69    0.32
  -1   9 -11    0.56    0.25
   1  10  -7    3.19    0.32
  -1  10   5    5.86    0.42
  -1  10   4    1.32    0.32
   1  10  -3    2.65    0.38
  -1  10   3    2.86    0.40
   1  10  -2   14.15    0.84
  -1  10   2   15.45    0.85
   1  10  -1   23.45    1.23
  -1  10   1   25.41    1.25
   1  10   0    0.49    0.34
  -1  10   0    0.44    0.37
  -1  10  -1   48.57    2.11
   1  10   1   41.85    2.04
   1  10   2    1.31    0.31
  -1  10  -2    1.39    0.39
  -1  10  -3   32.40    1.37
   1  10   3   23.71    1.24
  -1  10  -4    3.52    0.43
  -1  10  -5    1.63    0.31
  -1  10  -6    6.03    0.43
   2   0 -22    9.75    0.66
   2   0 -21    0.25    0.46
   2   0 -20    5.90    0.77
   2   0 -19   -0.17    0.63
   2   0 -19   -0.06    0.72
   2   0 -19   -0.27    0.55
   2   0 -18    0.58    0.69
   2   0 -18   -0.26    0.80
   2   0 -18    0.25    0.61
   2   0 -17    0.48    0.74
   2   0 -17    1.15    0.66
   2   0 -17   -0.55    1.40
   2   0 -16   79.50    3.85
   2   0 -16   86.30    5.58
   2   0 -16   79.19    4.00
   2   0 -15    0.25    0.59
   2   0 -15   -0.20    0.78
   2   0 -15   -0.39    0.64
   2   0 -15   -1.83    1.57
   2   0 -14   41.57    3.51
   2   0 -14   45.47    2.26
   2   0 -14   44.39    2.26
   2   0 -14   43.55    2.42
   2   0 -14   40.00    2.25
   2   0 -13   -0.22    1.15
   2   0 -13    0.56    0.52
   2   0 -13    0.29    0.48
   2   0 -13    0.44    0.51
   2   0 -13    0.35    0.67
   2   0 -13    0.53    0.98
   2   0 -12   60.14    4.06
   2   0 -12   65.98    2.96
   2   0 -12   56.54    2.92
   2   0 -12   63.08    3.11
   2   0 -12   63.95    3.90
   2   0 -12   62.45    2.93
   2   0 -11   -0.14    0.94
  -2   0  11   -0.14    0.57
   2   0 -11    0.06    0.41
   2   0 -11   -0.15    0.42
   2   0 -11    0.34    1.05
  -2   0  10  190.55    8.99
   2   0 -10  199.69    9.54
   2   0 -10  202.87    8.69
   2   0 -10  201.76    8.68
   2   0 -10  204.28    9.73
   2   0  -9    0.33    0.91
  -2   0   9    0.47    0.58
   2   0  -9    0.53    0.35
   2   0  -9    0.41    0.37
   2   0  -9    0.64    0.96
   2   0  -8    7.07    1.18
  -2   0   8    8.38    0.89
   2   0  -8    8.91    1.26
  -2   0   7   -0.14    0.54
  -2   0   6   42.77    2.21
  -2   0   5    0.33    0.55
  -2   0   4  115.15    5.05
  -2   0   4  110.92    4.97
  -2   0   4  114.70    5.08
  -2   0   3    0.30    0.50
  -2   0   3    0.17    0.39
  -2   0   3    0.16    0.47
  -2   0   2  183.23    7.89
  -2   0   2  183.98    7.94
  -2   0   1    0.51    0.33
  -2   0   1    0.36    0.28
   2   0  -1    0.14    0.30
  -2   0   0 3361.42  141.75
   2   0   0 3353.61  141.68
   2   0   1    0.50    0.25
  -2   0  -1   -0.03    0.37
  -2   0  -1    0.51    0.18
  -2   0  -2 1473.83   62.45
  -2   0  -3    0.36    0.62
  -2   0  -4   67.73    3.38
  -2   0  -5    0.33    0.59
  -2   0  -5    0.83    0.76
  -2   0  -6 3066.33  129.99
  -2   0  -6 3065.97  130.02
  -2   0  -7    0.77    0.74
  -2   0  -7    0.80    0.85
  -2   0  -8    5.64    0.54
  -2   0  -8    5.46    0.48
   2   0   8    6.32    0.60
  -2   0  -9    0.51    0.38
  -2   0  -9    0.13    0.35
  -2   0  -9    0.13    0.97
  -2   0 -10    7.29    0.64
  -2   0 -10    7.14    0.59
  -2   0 -10    7.37    0.66
  -2   0 -10    9.00    1.36
  -2   0 -11    0.35    0.92
  -2   0 -11    0.05    0.53
  -2   0 -11    0.06    0.39
  -2   0 -11    0.17    0.43
  -2   0 -11    0.03    0.40
  -2   0 -11    0.17    0.42
  -2   0 -12   23.95    1.33
  -2   0 -12   24.81    2.37
  -2   0 -12   21.29    1.42
  -2   0 -12   21.97    1.26
  -2   0 -12   22.22    1.32
  -2   0 -12   20.32    1.28
  -2   0 -12   23.31    1.42
  -2   0 -13   -0.57    0.64
  -2   0 -13    0.12    0.48
  -2   0 -13   -0.40    0.61
  -2   0 -13    0.89    0.58
  -2   0 -13    0.22    1.19
  -2   0 -14    8.80    0.98
  -2   0 -14    7.64    0.82
  -2   0 -14    8.23    0.97
  -2   0 -14    9.54    0.89
  -2   0 -14    8.07    1.77
  -2   0 -15    0.20    0.71
  -2   0 -15    0.14    0.60
  -2   0 -15    0.26    0.67
  -2   0 -15   -0.38    0.64
  -2   0 -15    0.26    1.44
  -2   0 -16   12.20    1.16
  -2   0 -16   11.71    1.01
  -2   0 -16   11.28    1.13
  -2   0 -16   11.09    1.07
  -2   0 -16    7.82    1.86
  -2   0 -17   -0.05    0.56
  -2   0 -17   -0.06    0.65
  -2   0 -17   -0.62    0.71
  -2   0 -17   -0.27    1.23
  -2   0 -18    8.43    0.92
  -2   0 -18   10.61    0.99
  -2   0 -19    1.00    0.63
  -2   0 -20    0.43    0.54
  -2   0 -21    0.52    0.45
  -2   0 -22    0.18    0.28
   2   1 -22   17.47    0.98
   2  -1 -22   19.07    0.98
   2  -1 -21    6.02    0.64
   2   1 -21    7.02    0.65
   2  -1 -20   24.59    1.39
   2  -1 -20   25.17    1.48
   2   1 -20   23.61    1.47
   2  -1 -19   25.74    1.50
   2  -1 -19   26.80    1.62
   2   1 -19   23.68    1.60
   2   1 -19   25.69    1.63
   2  -1 -19   27.24    1.64
   2  -1 -18    0.86    0.69
   2   1 -18    1.00    0.76
   2  -1 -18    1.11    0.79
   2   1 -18    0.38    0.76
   2  -1 -18    0.34    0.59
   2   1 -17    4.37    0.74
   2   1 -17    4.21    0.92
   2  -1 -17    4.79    0.91
   2  -1 -17    4.79    0.75
   2  -1 -17    5.23    0.77
   2   1 -17    3.93    0.87
   2  -1 -17    4.92    0.91
   2   1 -17    3.80    1.48
   2  -1 -17    7.19    1.93
   2  -1 -16   14.21    1.07
   2   1 -16   12.11    1.08
   2  -1 -16   13.08    1.24
   2   1 -16   11.27    1.22
   2  -1 -16   12.68    1.02
   2   1 -16   11.89    1.05
   2  -1 -16   10.16    2.09
   2   1 -16   10.35    2.19
   2  -1 -15   33.85    1.88
   2   1 -15   32.49    1.88
   2   1 -15   36.11    2.07
   2  -1 -15   34.90    2.06
   2   1 -15   26.16    3.06
   2  -1 -15   30.30    3.11
   2   1 -15   32.66    1.91
   2  -1 -15   33.45    1.86
   2   1 -14  104.31    6.62
   2  -1 -14  114.58    6.72
   2  -1 -14  117.73    5.20
   2  -1 -14  116.23    5.39
   2   1 -14  111.06    5.37
  -2   1  14  111.87    5.11
   2   1 -14  111.75    5.22
   2  -1 -14  112.41    5.18
   2   1 -14  116.44    5.23
   2  -1 -13    5.08    0.81
   2   1 -13    4.93    0.81
   2   1 -13    4.22    1.45
   2  -1 -13    3.49    1.45
   2   1 -13    5.11    0.65
   2  -1 -13    4.46    0.61
   2  -1 -13    4.54    0.63
   2   1 -13    5.53    1.46
   2   1 -13    4.30    0.66
   2  -1 -12    5.68    0.60
   2   1 -12    5.22    0.66
   2  -1 -12    4.68    1.30
   2   1 -12    4.37    1.32
   2   1 -12    6.17    0.68
   2  -1 -12    5.43    0.60
   2   1 -12    4.85    0.60
  -2   1  12    4.19    0.90
   2   1 -12    4.63    1.27
   2  -1 -12    5.23    0.79
   2   1 -12    5.92    0.79
   2  -1 -11  117.28    5.28
   2   1 -11  126.79    5.34
   2   1 -11  121.22    5.31
   2  -1 -11  124.04    5.28
   2   1 -11  116.37    6.44
   2  -1 -11  118.08    6.39
   2   1 -11  117.48    5.31
   2   1 -11  123.55    6.44
   2  -1 -11  119.96    6.01
  -2   1  11  112.35    5.75
   2   1 -11  126.70    5.32
   2  -1 -11  102.86    5.27
   2  -1 -11  120.55    5.44
   2   1 -11  117.80    5.44
   2   1 -10  384.29   18.12
  -2   1  10  382.18   17.57
   2  -1 -10  384.09   17.75
   2   1 -10  401.90   18.18
   2  -1 -10  402.33   18.18
   2  -1 -10  406.66   17.10
   2   1 -10  389.02   17.13
   2  -1 -10  414.55   17.15
   2  -1 -10  404.55   17.10
   2   1 -10  398.19   17.12
  -2   1   9   13.20    1.23
   2   1  -9    8.09    1.40
   2  -1  -9   10.74    1.20
  -2   1   9   10.98    0.86
   2  -1  -9   11.72    1.41
   2   1  -9   11.70    1.50
   2  -1  -9   10.12    0.71
   2   1  -9   11.04    0.78
   2  -1  -9   12.76    0.80
   2   1  -9   12.91    0.76
   2  -1  -9   10.28    0.70
   2  -1  -8  155.04    6.65
   2  -1  -8  158.51    7.45
   2   1  -8  160.25    7.49
  -2   1   8  145.89    6.81
   2  -1  -8  155.49    6.64
   2   1  -8  155.14    6.69
  -2  -1   8  149.45    6.91
   2  -1  -8  158.70    6.69
   2  -1  -8  160.14    7.19
  -2  -1   8  139.41    6.85
   2   1  -8  151.10    7.44
  -2  -1   7    2.32    0.56
  -2   1   7    1.88    0.54
  -2  -1   7    4.14    0.66
   2  -1  -7    3.54    0.96
   2   1  -7    4.38    0.93
  -2   1   6   55.13    2.66
   2  -1  -6   56.93    3.01
   2   1  -6   55.98    3.00
  -2  -1   6   50.53    2.62
  -2  -1   6   55.65    2.67
  -2  -1   5   12.29    0.93
  -2   1   5   12.99    0.94
  -2  -1   5   10.22    0.84
  -2  -1   4    5.91    0.71
  -2   1   4    5.93    0.73
  -2   1   3  679.48   28.71
  -2  -1   3  668.56   28.67
  -2   1   2  551.17   23.52
  -2   1   1   20.21    1.22
  -2  -1   0  625.87   26.71
  -2   1   0  630.71   26.70
  -2  -1  -1 2001.81   86.36
  -2   1  -1 2111.02   86.37
  -2   1  -1 2035.88   86.37
  -2  -1  -1 2072.40   86.37
  -2  -1  -1 1998.18   86.35
  -2   1  -1 2042.01   86.33
  -2  -1  -2    2.95    0.65
  -2   1  -2    3.19    0.63
  -2   1  -2    3.02    0.49
  -2   1  -2    3.97    0.32
  -2   1  -2    2.75    0.61
  -2  -1  -2    3.18    0.63
  -2   1  -3   83.37    3.95
  -2  -1  -3   83.36    3.99
  -2   1  -3   82.72    3.95
  -2  -1  -3   81.77    3.95
   2  -1   3   86.24    3.68
  -2   1  -3   83.04    3.68
  -2   1  -4  315.69   13.30
  -2  -1  -4  311.93   13.31
  -2  -1  -4  302.04   13.28
  -2   1  -4  297.28   13.28
  -2   1  -4  301.35   12.87
   2  -1   4  303.36   12.88
   2  -1   5  111.50    4.81
  -2   1  -5  110.79    5.34
  -2  -1  -5  120.23    5.39
  -2   1  -5  110.68    5.34
  -2  -1  -5  112.50    5.33
  -2  -1  -6    4.20    0.92
  -2   1  -6    3.84    0.94
  -2  -1  -6    4.33    0.94
  -2   1  -6    5.44    0.94
  -2  -1  -7  337.03   14.55
  -2   1  -7  338.31   14.55
   2   1   7  316.57   13.94
  -2   1  -8   19.56    1.08
  -2   1  -8   22.77    1.16
  -2  -1  -8   20.02    1.09
  -2   1  -8   25.16    1.87
  -2  -1  -8   23.14    1.87
  -2   1  -9    1.85    0.47
  -2   1  -9    2.01    0.39
  -2   1  -9    1.62    0.91
  -2  -1  -9    2.66    1.06
  -2   1  -9    2.09    0.39
  -2  -1 -10  243.58   11.36
  -2   1 -10  228.76   11.31
  -2   1 -10  242.89   10.30
  -2   1 -10  230.16   10.30
  -2   1 -10  243.21   10.34
  -2   1 -11    3.84    0.53
  -2   1 -11    3.93    0.52
  -2  -1 -11    4.08    0.68
  -2   1 -11    4.37    0.68
  -2   1 -11    4.11    0.60
  -2   1 -11    2.68    1.11
  -2  -1 -11    1.76    1.13
  -2  -1 -12   28.63    2.61
  -2   1 -12   25.29    2.47
  -2   1 -12   26.46    1.46
  -2   1 -12   26.69    1.60
  -2  -1 -12   23.63    1.56
  -2  -1 -12   28.51    1.62
  -2   1 -12   27.49    1.60
  -2   1 -12   25.04    1.46
  -2   1 -12   26.56    1.54
  -2   1 -13    1.63    0.62
  -2   1 -13    2.10    0.56
  -2  -1 -13    1.75    0.71
  -2   1 -13    1.26    0.64
  -2  -1 -13    4.22    1.38
  -2   1 -13    0.90    1.22
  -2  -1 -13    1.41    0.63
  -2   1 -13    1.03    0.63
  -2   1 -13    2.38    0.55
  -2  -1 -14   16.95    2.41
  -2   1 -14   18.99    2.40
  -2   1 -14   23.51    1.38
  -2   1 -14   22.41    1.54
  -2  -1 -14   20.79    1.49
  -2   1 -14   25.08    1.56
  -2  -1 -14   22.07    1.50
  -2   1 -14   21.37    1.42
  -2   1 -14   21.83    1.39
  -2   1 -15    9.04    0.93
  -2  -1 -15    8.51    1.02
  -2   1 -15    7.75    1.02
  -2  -1 -15    7.60    0.89
  -2  -1 -15    7.47    1.78
  -2   1 -15    8.39    1.94
  -2   1 -15    5.80    0.91
  -2  -1 -15    8.70    0.98
  -2   1 -16  122.53    5.81
  -2  -1 -16  123.36    5.80
  -2  -1 -16  123.85    5.69
  -2   1 -16  121.15    5.72
  -2   1 -16  120.64    7.30
  -2  -1 -16  128.47    7.38
  -2  -1 -16  124.13    5.79
  -2   1 -16  125.17    5.80
  -2  -1 -17   12.12    1.07
  -2  -1 -17   10.51    1.05
  -2   1 -17   12.70    1.15
  -2  -1 -18   15.50    1.18
  -2  -1 -18   16.13    1.20
  -2   1 -18   14.73    1.21
  -2  -1 -19   17.42    1.20
  -2  -1 -19   20.24    1.28
  -2   1 -19   16.03    1.24
  -2   1 -20    4.07    0.65
  -2  -1 -20    4.96    0.67
  -2  -1 -21    4.93    0.56
  -2   1 -21    5.43    0.59
  -2   1 -22    2.07    0.31
  -2  -1 -22    1.76    0.31
   2   2 -21   34.25    1.66
   2  -2 -21   32.67    1.64
   2  -2 -20    0.29    0.46
   2   2 -20    0.34    0.48
   2  -2 -20    0.94    0.44
   2  -2 -19    1.85    0.56
   2   2 -19    1.07    0.63
   2   2 -19    2.34    0.65
   2  -2 -19    0.94    0.57
   2  -2 -18    0.44    0.65
   2   2 -18    0.63    0.69
   2  -2 -18    0.33    0.64
   2   2 -18    0.46    0.64
   2  -2 -18    1.29    0.59
   2  -2 -17   15.64    1.10
   2  -2 -17   15.29    1.14
   2   2 -17   16.13    1.28
   2  -2 -17   15.03    1.21
   2  -2 -17   13.82    1.20
   2   2 -17   13.67    1.23
   2   2 -17   15.61    1.17
   2   2 -16   -0.41    0.65
   2  -2 -16   -0.25    1.30
   2   2 -16   -0.26    1.34
   2  -2 -16    0.09    0.56
   2  -2 -16    0.06    0.68
   2   2 -16    0.33    0.72
  -2   2  16   -0.29    0.52
   2  -2 -16    0.98    0.61
   2  -2 -15  109.24    5.07
  -2   2  15  106.84    5.02
   2   2 -15  112.47    5.09
   2  -2 -15  110.58    5.04
   2   2 -15  111.15    5.25
   2  -2 -15  112.57    5.23
   2  -2 -15  101.19    6.52
   2   2 -15  111.96    6.77
   2  -2 -14  104.75    6.70
   2   2 -14  107.88    6.84
   2  -2 -14  121.90    5.40
   2   2 -14  118.59    5.43
   2  -2 -14  119.18    5.38
   2  -2 -14  122.66    5.57
   2   2 -14  115.31    5.56
   2  -2 -13   91.42    4.07
   2  -2 -13   83.69    5.33
   2   2 -13   91.52    5.55
   2   2 -13   87.30    4.14
   2  -2 -13   89.22    4.08
   2   2 -13   80.62    4.12
   2   2 -13   91.26    4.13
  -2   2  13   84.04    4.73
   2   2 -13   91.93    5.61
   2   2 -13   90.87    4.27
   2  -2 -13   88.00    4.23
   2  -2 -12  104.42    4.79
   2  -2 -12  111.87    4.81
   2   2 -12  100.59    4.83
   2   2 -12   95.82    5.95
   2  -2 -12  107.36    6.04
   2   2 -12  104.56    4.84
   2   2 -12  109.61    4.84
   2   2 -12  102.27    6.10
  -2   2  12  107.65    5.54
   2   2 -12  106.81    4.97
   2  -2 -12  108.59    4.96
   2   2 -11  204.97    9.05
   2   2 -11  201.36   10.22
   2  -2 -11  197.60   10.10
  -2   2  11  206.17    9.76
   2   2 -11  199.34   10.34
   2  -2 -11  207.76    9.05
   2  -2 -11  208.67    9.01
   2   2 -11  197.53    9.05
   2  -2 -11  213.47    9.16
   2   2 -11  212.38    9.17
   2  -2 -11  210.81    9.00
   2   2 -10  113.69    5.09
   2  -2 -10  111.49    5.04
   2  -2 -10  122.70    6.12
   2   2 -10  110.80    6.05
   2  -2 -10  115.79    5.08
   2  -2 -10  117.00    5.03
  -2   2  10  104.57    5.29
  -2  -2  10  113.15    5.36
   2   2  -9   99.51    4.64
   2  -2  -9  113.10    5.56
   2   2  -9   98.73    5.48
   2  -2  -9  105.61    4.66
  -2  -2   9  106.82    4.96
   2  -2  -9  108.71    4.62
  -2   2   9  104.16    4.96
   2  -2  -9   97.92    4.93
   2  -2  -8    5.61    1.09
   2   2  -8    3.84    1.04
   2  -2  -8    4.74    0.54
  -2  -2   8    3.55    0.74
   2   2  -8    4.76    1.31
  -2   2   8    5.41    0.84
   2  -2  -8    5.02    0.70
   2  -2  -8    5.53    0.45
   2   2  -8    4.46    0.52
  -2   2   7    0.76    0.71
   2   2  -7    2.03    1.09
   2  -2  -7    0.92    0.50
  -2  -2   7    1.72    0.70
   2  -2  -7    1.24    0.78
   2   2  -7    0.89    0.74
   2  -2  -6   95.91    4.56
  -2  -2   6  103.33    4.72
  -2   2   6  102.69    4.83
   2  -2  -6  105.06    4.97
   2   2  -6  100.11    4.97
  -2  -2   5   16.25    1.16
  -2   2   5   15.13    1.28
   2  -2  -5   14.09    1.23
   2   2  -5   15.79    1.28
  -2  -2   4  147.51    6.27
  -2   2   4  133.69    6.35
   2   2  -4  131.34    6.36
  -2   2   3  107.19    4.87
  -2  -2   3  105.34    4.77
   2   2  -3   95.43    4.83
  -2  -2   2   97.20    4.52
  -2   2   2  102.76    4.62
   2   2  -2   91.38    4.54
  -2   2   1  237.19   10.80
  -2  -2   1  247.53   10.61
  -2   2   1  248.24   10.59
  -2  -2   0    9.71    0.68
  -2   2   0    9.25    0.67
  -2   2   0   10.51    0.70
  -2  -2  -1  102.79    4.37
  -2   2  -1   95.03    4.33
  -2   2  -1   98.64    4.51
  -2   2  -1   94.65    4.27
  -2  -2  -2    7.80    0.67
  -2   2  -2    6.70    0.69
  -2   2  -2    6.62    0.51
  -2  -2  -2    7.96    0.71
  -2   2  -2    6.53    0.66
  -2   2  -2    6.91    0.80
  -2  -2  -3  615.31   26.04
  -2   2  -3  617.23   26.05
  -2   2  -3  597.02   26.03
  -2  -2  -3  612.88   26.06
  -2   2  -3  610.36   25.98
   2  -2   3  596.96   25.99
   2   2   3  611.18   26.27
  -2  -2  -4   33.67    1.92
  -2   2  -4   30.71    1.89
  -2   2  -4   34.49    1.72
   2  -2   4   32.28    1.74
  -2   2  -4   34.18    1.92
  -2  -2  -4   32.08    1.91
  -2   2  -5   47.08    2.69
  -2  -2  -5   50.52    2.71
  -2   2  -5   48.15    2.32
   2  -2   5   49.77    2.37
  -2   2  -5   49.43    2.69
  -2  -2  -5   52.82    2.75
  -2   2  -6   49.28    2.26
   2  -2   6   51.07    2.38
  -2  -2  -6   53.94    2.90
  -2   2  -6   53.83    2.90
  -2   2  -7    2.33    0.47
   2  -2   7    2.58    0.43
  -2  -2  -7    2.56    0.40
  -2  -2  -7    2.61    0.95
  -2   2  -7    2.88    0.97
  -2  -2  -7    2.19    0.43
  -2  -2  -8   59.23    2.68
   2   2   8   57.01    2.97
  -2  -2  -8   57.67    3.40
  -2   2  -8   60.73    3.47
  -2   2  -8   54.51    2.61
  -2  -2  -8   58.00    2.61
  -2   2  -8   55.15    2.67
  -2  -2  -8   57.16    2.60
  -2  -2  -9  421.92   17.50
  -2  -2  -9  430.56   18.45
  -2   2  -9  415.23   18.42
  -2   2  -9  393.62   17.45
  -2  -2  -9  415.53   17.44
  -2   2  -9  393.32   17.50
  -2  -2  -9  411.08   17.43
  -2  -2 -10    3.77    1.16
  -2   2 -10    3.88    1.21
  -2  -2 -10    2.81    0.53
  -2   2 -10    4.17    0.61
  -2  -2 -10    3.46    0.46
  -2  -2 -10    4.54    0.52
  -2   2 -11   50.60    2.40
  -2  -2 -11   48.25    2.31
  -2   2 -11   44.70    2.30
  -2   2 -11   47.34    2.31
  -2  -2 -11   45.19    2.36
  -2  -2 -11   47.91    2.42
  -2   2 -11   47.64    2.43
  -2   2 -11   50.42    2.44
  -2  -2 -11   45.39    2.41
  -2   2 -11   47.87    3.36
  -2  -2 -11   43.77    3.29
  -2  -2 -12   21.08    2.29
  -2   2 -12   21.48    2.35
  -2  -2 -12   21.08    1.28
  -2   2 -12   23.63    1.32
  -2  -2 -12   22.72    1.37
  -2   2 -12   22.40    1.45
  -2  -2 -12   22.86    1.45
  -2   2 -12   22.27    1.31
  -2   2 -12   21.78    1.43
  -2  -2 -12   21.99    1.42
  -2  -2 -13    0.22    0.60
  -2   2 -13    0.80    0.64
  -2   2 -13    0.13    0.47
  -2  -2 -13    0.24    0.48
  -2   2 -13    1.89    0.67
  -2  -2 -13    1.28    0.66
  -2  -2 -13    0.94    0.59
  -2  -2 -13   -1.55    1.27
  -2   2 -13    0.23    1.33
  -2   2 -14    0.98    0.68
  -2  -2 -14    1.42    0.65
  -2   2 -14    1.34    0.58
  -2  -2 -14    1.24    0.58
  -2  -2 -14    1.78    0.70
  -2   2 -14    1.40    0.76
  -2  -2 -14    2.29    0.66
  -2   2 -14    1.47    1.43
  -2  -2 -14    2.61    1.42
  -2   2 -15   38.93    2.25
  -2  -2 -15   37.39    2.19
  -2   2 -15   40.41    2.16
  -2  -2 -15   41.32    2.12
  -2  -2 -15   40.49    2.24
  -2   2 -15   42.21    2.30
  -2   2 -15   36.57    3.42
  -2  -2 -15   36.34    3.36
  -2  -2 -15   38.66    2.17
  -2  -2 -16   46.87    3.72
  -2   2 -16   37.93    3.58
  -2  -2 -16   43.61    2.48
  -2   2 -16   45.97    2.53
  -2   2 -16   45.19    2.40
  -2  -2 -16   51.96    2.42
  -2   2 -17   39.71    2.24
  -2  -2 -17   38.73    2.20
  -2  -2 -17   41.05    2.11
  -2   2 -18    6.40    0.81
  -2  -2 -18    6.02    0.81
  -2  -2 -18    8.54    0.78
  -2   2 -19    1.09    0.56
  -2  -2 -19    1.31    0.55
  -2  -2 -19    0.70    0.48
  -2   2 -20   40.95    2.03
  -2  -2 -20   39.39    2.01
  -2   2 -21   13.74    0.84
  -2  -2 -21   14.15    0.83
   2  -3 -20    4.24    0.50
   2   3 -20    2.96    0.46
   2  -3 -20    2.85    0.43
   2  -3 -19    0.29    0.46
   2  -3 -19   -0.28    0.45
   2   3 -19    0.26    0.47
   2   3 -18   -0.41    0.55
   2  -3 -18    0.04    0.52
   2  -3 -18    0.15    0.45
   2  -3 -18    0.50    0.54
  -2   3  18    0.13    0.46
   2  -3 -17   44.04    2.28
   2  -3 -17   45.93    2.39
   2   3 -17   46.60    2.43
  -2   3  17   47.75    2.31
   2  -3 -17   46.39    2.34
   2   3 -17   42.87    2.41
   2  -3 -17   44.70    2.39
   2  -3 -16    0.51    0.48
   2  -3 -16    0.56    0.58
  -2   3  16    0.87    0.61
   2   3 -16   -0.12    0.67
   2  -3 -16   -0.44    0.68
   2  -3 -16    0.44    0.59
   2   3 -16    0.75    0.65
   2  -3 -15   20.16    1.42
   2   3 -15   18.92    1.41
   2  -3 -15   20.72    1.32
   2  -3 -15   21.27    1.40
   2   3 -15   19.35    1.39
   2  -3 -15   21.20    2.36
   2   3 -15   23.00    2.56
   2  -3 -15   20.15    1.29
   2  -3 -14   12.06    2.02
   2   3 -14   15.68    2.16
  -2   3  14   17.66    1.88
   2  -3 -14   19.13    1.22
   2   3 -14   14.91    1.19
   2  -3 -14   18.73    1.13
   2   3 -14   17.61    1.33
   2  -3 -14   16.33    1.26
   2  -3 -13    0.16    0.53
   2  -3 -13   -0.82    1.34
   2   3 -13   -1.08    1.42
  -2   3  13    0.80    1.13
   2  -3 -13   -0.27    0.60
   2   3 -13    0.45    0.61
   2   3 -13    1.41    0.62
   2  -3 -13    0.50    0.45
   2   3 -12    8.84    0.86
   2  -3 -12    6.57    1.50
   2   3 -12    8.10    1.60
   2  -3 -12    8.68    0.81
   2   3 -12    7.71    0.89
   2  -3 -12    8.18    0.87
   2  -3 -12   11.16    0.82
   2  -3 -12    8.92    0.75
  -2   3  12    6.93    1.45
   2   3 -11  246.23   10.78
   2  -3 -11  250.12   10.74
   2  -3 -11  254.33   10.78
   2  -3 -11  242.76   10.83
   2   3 -11  243.59   10.85
   2   3 -11  261.24   12.37
   2  -3 -11  247.96   10.72
   2  -3 -11  236.12   11.81
   2   3 -11  240.88   11.90
   2  -3 -10   50.76    2.42
   2  -3 -10   50.95    2.42
   2   3 -10   57.92    3.82
   2  -3 -10   48.38    3.29
   2   3 -10   48.58    3.34
  -2  -3  10   50.51    2.84
   2  -3 -10   50.70    2.48
   2   3 -10   54.16    2.51
  -2   3  10   50.73    2.97
   2  -3  -9  139.74    6.05
   2  -3  -9  139.35    6.10
   2   3  -9  138.71    7.32
   2  -3  -9  130.52    6.87
   2   3  -9  144.44    7.03
  -2  -3   9  145.91    6.55
  -2   3   9  138.08    6.66
   2   3  -9  133.66    6.07
   2  -3  -8    0.46    0.32
   2   3  -8    0.88    0.42
   2  -3  -8    0.53    0.37
   2  -3  -8    1.11    0.81
   2   3  -8    0.47    0.77
   2   3  -8    0.64    1.12
  -2   3   8    0.19    0.80
  -2  -3   8    0.22    0.63
   2  -3  -7  556.82   23.22
   2  -3  -7  534.21   23.24
   2  -3  -7  555.49   23.88
   2   3  -7  539.54   23.90
   2   3  -7  530.45   23.28
  -2   3   7  557.50   23.89
  -2  -3   7  567.33   23.69
   2   3  -7  583.89   24.36
   2   3  -6   12.99    1.54
   2  -3  -6   10.84    1.16
   2   3  -6   12.94    1.24
  -2  -3   6   13.52    1.21
  -2   3   6   13.89    1.44
   2   3  -5   40.15    2.61
   2  -3  -5   36.08    2.17
   2   3  -5   40.72    2.24
   2   3  -5   37.65    2.35
  -2   3   5   38.49    2.45
  -2  -3   5   37.73    2.25
   2   3  -4  549.93   22.89
   2   3  -4  508.78   22.69
   2   3  -4  520.33   22.47
   2  -3  -4  510.41   22.43
  -2  -3   4  525.33   22.61
  -2   3   4  531.39   22.76
   2   3  -3  358.80   15.91
   2  -3  -3  355.13   15.56
   2   3  -3  354.59   15.58
  -2  -3   3  389.25   15.89
  -2   3   3  363.94   15.95
  -2   3   2   82.10    3.88
   2   3  -2   76.38    3.93
  -2   3   2   83.11    4.05
  -2  -3   2   80.94    3.95
  -2  -3   2   73.28    3.55
  -2   3   2   79.30    3.52
  -2   3   1    2.29    0.60
   2   3  -1    1.77    0.81
  -2  -3   1    3.21    0.89
  -2   3   1    1.63    0.22
  -2  -3   1    1.92    0.33
  -2   3   0  106.11    4.54
   2   3   0  108.70    4.86
  -2   3   0   99.01    4.77
  -2  -3   0  103.66    4.81
  -2  -3   0   92.92    4.22
   2   3   1  634.09   26.10
  -2   3  -1  623.17   25.69
  -2  -3  -1  582.92   25.50
  -2   3  -1  609.88   25.95
   2   3   2  400.88   18.30
  -2  -3  -2  437.63   18.41
  -2   3  -2  468.44   18.50
   2   3   2  458.09   18.96
  -2   3  -2  457.67   18.76
   2  -3   3   24.13    1.63
  -2   3  -3   23.30    1.57
  -2   3  -3   23.25    1.38
  -2  -3  -3   22.95    1.32
  -2   3  -4  160.32    7.47
   2  -3   4  170.53    7.55
  -2   3  -4  174.06    7.50
  -2  -3  -4  159.37    7.41
   2  -3   5    5.45    0.83
  -2   3  -5    4.72    0.83
  -2  -3  -5    5.71    0.85
  -2   3  -5    6.03    0.80
  -2  -3  -5    4.75    0.52
   2  -3   6    1.93    0.63
  -2  -3  -6    1.66    0.40
  -2  -3  -6    1.23    0.67
  -2   3  -6    3.16    0.81
  -2   3  -6    1.33    0.54
  -2   3  -7   47.29    2.34
   2  -3   7   51.59    2.50
  -2  -3  -7   51.70    2.33
  -2  -3  -7   48.68    2.35
  -2   3  -7   48.27    2.94
  -2  -3  -7   47.44    2.88
  -2  -3  -8   11.73    0.76
  -2  -3  -8    8.98    1.27
  -2   3  -8   12.89    1.43
  -2  -3  -8   11.34    0.82
   2   3   8   11.56    1.33
  -2   3  -9   54.73    3.49
  -2  -3  -9   55.84    3.46
   2   3   9   52.73    3.16
  -2  -3  -9   54.66    2.72
  -2  -3  -9   59.21    2.66
  -2  -3  -9   57.88    2.66
  -2   3 -10   35.23    1.91
  -2  -3 -10   37.77    1.96
  -2   3 -10   38.61    2.81
  -2  -3 -10   38.73    2.78
  -2  -3 -10   41.91    1.91
  -2  -3 -10   37.29    1.89
  -2  -3 -11    7.94    0.67
  -2  -3 -11    7.43    0.68
  -2   3 -11    8.78    1.40
  -2  -3 -11    8.91    1.54
  -2   3 -11    7.14    0.69
  -2   3 -11    6.43    0.69
  -2  -3 -11    7.56    0.76
  -2  -3 -11    5.67    0.73
  -2   3 -11    6.56    0.76
  -2  -3 -11    7.07    0.75
  -2   3 -11    7.04    0.75
  -2   3 -11    6.49    0.67
  -2  -3 -12    4.13    0.59
  -2   3 -12    5.67    1.51
  -2  -3 -12    4.06    1.29
  -2   3 -12    3.74    0.60
  -2   3 -12    5.65    0.67
  -2  -3 -12    4.48    0.70
  -2   3 -12    4.05    0.72
  -2  -3 -12    4.36    0.69
  -2   3 -12    2.53    0.54
  -2   3 -12    3.91    0.67
  -2  -3 -12    4.89    0.71
  -2  -3 -13   52.25    2.67
  -2   3 -13   49.25    2.68
  -2  -3 -13   53.67    2.61
  -2  -3 -13   52.73    3.77
  -2   3 -13   54.40    3.93
  -2   3 -13   54.73    2.60
  -2  -3 -13   54.14    2.68
  -2   3 -13   49.67    2.51
  -2   3 -13   53.87    2.72
  -2   3 -13   49.81    2.60
  -2  -3 -13   53.56    2.60
  -2  -3 -14    7.78    0.87
  -2  -3 -14    4.15    1.42
  -2   3 -14    5.98    1.53
  -2   3 -14    7.70    0.80
  -2  -3 -14    8.83    0.81
  -2   3 -14    7.75    0.87
  -2  -3 -14    6.25    0.82
  -2  -3 -14    7.80    0.83
  -2  -3 -15   20.66    1.28
  -2   3 -15   20.32    2.34
  -2  -3 -15   14.20    2.12
  -2   3 -15   19.53    1.27
  -2   3 -15   17.53    1.32
  -2  -3 -15   18.75    1.30
   2   3  15   17.67    2.36
  -2  -3 -15   17.65    1.21
  -2  -3 -15   19.39    1.29
  -2   3 -16   41.31    2.21
  -2  -3 -16   39.36    2.17
  -2  -3 -16   40.69    2.11
  -2  -3 -16   40.44    2.15
  -2   3 -16   39.06    2.12
  -2  -3 -17   10.53    0.93
  -2  -3 -17   11.62    0.87
  -2  -3 -17    8.84    0.88
  -2   3 -17   10.70    0.94
  -2  -3 -18    1.28    0.55
  -2   3 -18    1.07    0.52
  -2  -3 -18    1.13    0.52
  -2  -3 -18    0.92    0.47
   2   3  18    1.04    0.46
  -2   3 -19    1.72    0.47
  -2  -3 -19    1.67    0.47
  -2  -3 -19    1.57    0.44
  -2  -3 -20   10.69    0.71
  -2  -3 -20   13.26    0.81
   2  -4 -19    0.72    0.37
   2  -4 -18    1.58    0.46
  -2   4  18    1.22    0.48
   2  -4 -18    0.82    0.41
   2   4 -18    1.72    0.51
   2  -4 -17    9.44    0.81
   2   4 -17    9.58    0.84
   2  -4 -17    8.07    0.70
  -2   4  17    9.78    0.84
  -2   4  16   16.86    1.16
   2   4 -16   14.95    1.12
   2  -4 -16   16.93    1.12
   2   4 -16   14.05    1.03
   2   4 -16   14.96    1.07
   2  -4 -16   15.78    1.02
   2  -4 -15   19.61    1.24
   2   4 -15   18.75    1.28
   2  -4 -15   18.63    1.17
   2   4 -15   17.48    1.22
   2   4 -15   16.37    1.21
  -2   4  14    2.31    1.30
   2   4 -14    1.11    0.58
   2   4 -14    1.48    0.58
   2  -4 -14    2.42    0.54
   2   4 -14    2.40    0.67
   2   4 -14    1.98    0.67
   2  -4 -14    1.91    0.58
   2   4 -13   33.63    1.98
   2  -4 -13   39.88    1.98
   2   4 -13   33.46    2.91
   2   4 -13   34.06    1.97
   2  -4 -13   40.40    1.93
   2   4 -13   36.32    2.01
  -2   4  13   38.63    3.09
   2  -4 -12    2.40    0.48
   2   4 -12    0.50    0.59
   2  -4 -12    1.60    0.54
   2   4 -12    1.34    0.60
   2   4 -12    1.60    1.09
   2  -4 -12    2.06    0.57
   2   4 -12    2.01    0.60
   2   4 -11   18.33    1.19
   2   4 -11   17.54    1.92
  -2   4  11   18.25    1.74
   2   4 -11   16.61    2.32
   2  -4 -11   18.90    1.17
   2   4 -11   19.01    1.13
   2  -4 -11   19.08    1.12
   2  -4 -10   38.94    1.90
   2   4 -10   34.29    2.66
  -2   4  10   37.88    2.64
  -2  -4  10   39.13    2.45
   2   4 -10   37.03    1.95
   2   4 -10   43.44    3.40
   2   4 -10   37.76    1.97
   2  -4 -10   39.46    1.95
   2   4  -9   35.54    2.65
  -2   4   9   44.53    2.84
  -2  -4   9   42.13    2.56
   2   4  -9   39.09    2.03
   2   4  -9   44.53    3.39
   2   4  -9   39.78    2.04
   2  -4  -9   41.34    2.01
   2  -4  -9   39.63    1.95
   2   4  -8   63.64    3.87
  -2   4   8   76.08    4.19
  -2  -4   8   74.53    3.87
   2   4  -8   73.66    3.40
   2   4  -8   72.38    3.36
   2  -4  -8   69.60    3.28
   2  -4  -8   74.11    3.32
   2   4  -8   80.96    4.68
   2   4  -7    0.45    0.62
   2   4  -7   -0.33    1.09
  -2   4   7   -0.13    1.00
  -2  -4   7    0.36    0.76
   2  -4  -7    0.24    0.31
   2  -4  -7    0.67    0.37
   2   4  -7    0.68    0.48
   2   4  -6  404.91   18.81
   2   4  -6  429.54   18.53
  -2   4   6  465.61   19.37
  -2  -4   6  449.72   19.06
   2  -4  -6  430.09   18.43
   2   4  -6  455.96   19.56
   2   4  -5   39.59    2.23
  -2  -4   5   47.07    2.66
  -2   4   5   45.17    2.85
   2   4  -5   40.69    2.09
   2   4  -5   45.53    2.73
   2  -4  -5   41.36    1.96
   2   4  -5   40.12    2.80
  -2  -4   4    1.50    0.99
   2   4  -4    0.58    0.89
  -2   4   4   -0.23    1.04
   2   4  -4    0.07    0.36
  -2   4   4    0.11    0.75
   2   4  -4    0.41    0.78
   2  -4  -4    0.44    0.33
   2   4  -4    0.33    0.49
  -2   4   3   62.78    3.55
  -2  -4   3   62.28    3.40
  -2   4   3   58.65    2.72
   2   4  -3   60.05    3.37
  -2   4   3   55.92    3.29
   2   4  -3   60.62    3.36
  -2   4   2   33.65    2.41
  -2  -4   2   33.79    2.35
  -2   4   2   34.41    1.70
   2   4  -2   36.89    1.80
   2   4  -2   34.78    2.21
   2   4  -2   34.60    2.33
  -2   4   2   32.56    2.14
  -2  -4   1    8.05    1.27
   2   4  -1    7.67    0.71
  -2   4   1    6.95    0.62
   2   4  -1    6.93    0.91
  -2   4   1    7.08    0.91
   2   4  -1    7.82    1.18
  -2  -4   0  269.15   11.74
  -2   4   0  250.64   11.67
   2   4   0  246.22   11.26
  -2   4   0  262.91   11.04
  -2   4   0  260.84   11.04
  -2   4   0  248.27   11.36
   2   4   0  255.35   11.71
   2   4   0  251.23   11.05
  -2   4  -1  561.44   24.77
  -2   4  -1  560.67   24.16
  -2   4  -1  576.75   24.16
  -2   4  -1  555.00   24.43
   2   4   1  577.22   24.89
   2   4   1  569.84   24.17
  -2   4  -2  116.42    5.65
   2   4   2  110.05    5.05
  -2   4  -2  114.77    5.06
   2   4   2  114.66    5.79
  -2   4  -2  117.63    5.28
  -2   4  -3 1138.27   49.34
   2  -4   3 1175.70   49.37
  -2  -4  -3 1142.26   48.79
   2   4   3 1155.38   48.78
   2   4   3 1168.48   49.63
  -2   4  -3 1138.61   48.99
  -2   4  -3 1156.13   48.80
   2  -4   4  240.75   10.76
  -2   4  -4  225.68   10.69
  -2   4  -4  230.19   10.22
   2   4   4  234.32   11.10
  -2  -4  -4  246.42   10.25
  -2   4  -5    3.12    0.61
  -2   4  -5    2.15    0.78
   2  -4   5    3.43    0.87
   2   4   5    4.23    1.17
  -2   4  -5    2.90    0.53
  -2   4  -5    3.49    0.57
  -2  -4  -5    2.63    0.49
   2   4   6   16.38    1.75
  -2   4  -6   15.00    1.26
   2  -4   6   17.64    1.38
  -2   4  -6   15.65    1.28
  -2  -4  -6   14.92    0.96
  -2   4  -6   15.47    1.03
  -2   4  -6   15.27    0.98
  -2  -4  -7    3.59    0.50
   2  -4   7    4.58    0.81
  -2   4  -7    4.11    0.79
  -2   4  -7    2.91    0.63
  -2  -4  -7    3.33    0.53
  -2   4  -7    3.28    0.57
  -2   4  -8    7.68    1.10
  -2  -4  -8    8.39    0.67
  -2   4  -8    7.45    0.68
   2   4   8    7.83    1.34
  -2  -4  -8    7.54    0.73
  -2   4  -8    8.36    0.78
  -2   4  -9  104.37    4.90
   2   4   9  113.69    5.73
  -2  -4  -9  113.09    4.90
  -2   4  -9  111.99    5.70
  -2   4  -9  104.89    4.96
  -2  -4  -9  111.76    4.97
  -2  -4 -10  246.51   10.13
  -2   4 -10  219.16   10.99
  -2   4 -10  218.65   10.12
  -2   4 -10  226.21   10.18
  -2  -4 -10  238.15   10.19
  -2   4 -10  226.28   10.14
  -2  -4 -10  243.56   10.12
   2   4  10  234.18   10.88
  -2  -4 -11   30.67    1.58
  -2   4 -11   27.41    1.57
  -2  -4 -11   27.03    1.60
  -2   4 -11   29.54    1.63
  -2  -4 -11   24.12    2.14
  -2   4 -11   25.13    2.32
  -2  -4 -11   29.56    1.55
  -2  -4 -12   89.72    4.09
  -2  -4 -12   87.16    4.10
  -2   4 -12   81.49    5.08
   2   4  12   90.02    5.80
  -2   4 -12   92.60    4.14
  -2  -4 -12   92.06    4.19
  -2   4 -12   88.47    4.14
  -2   4 -12   83.18    4.12
  -2   4 -12   91.91    4.15
  -2   4 -13    6.14    0.70
  -2   4 -13    8.05    0.80
   2   4  13    6.04    1.70
  -2  -4 -13    7.42    0.73
  -2   4 -13    5.88    0.71
  -2  -4 -13    6.21    0.70
  -2  -4 -13    6.43    0.78
  -2   4 -13    5.83    0.71
  -2   4 -14    1.37    0.55
  -2   4 -14    2.82    0.65
   2   4  14    0.28    1.27
  -2   4 -14    1.50    0.50
  -2  -4 -14    2.30    0.56
  -2   4 -14    3.28    0.63
  -2  -4 -14    2.26    0.62
  -2  -4 -14    3.20    0.66
  -2  -4 -15    0.04    0.56
  -2  -4 -15    0.49    0.50
  -2  -4 -15    0.05    0.53
  -2   4 -15    0.17    0.51
  -2   4 -15   -0.18    0.52
  -2  -4 -16   26.52    1.44
  -2  -4 -16   26.11    1.47
  -2   4 -16   24.77    1.45
  -2   4 -16   22.65    1.41
  -2  -4 -17   12.99    0.92
  -2  -4 -17   14.74    0.99
  -2  -4 -18    5.22    0.56
   2   4  18    6.21    0.61
  -2  -4 -18    5.20    0.61
  -2  -4 -19    1.50    0.36
  -2  -4 -19    1.57    0.42
   2  -5 -18    4.21    0.49
  -2   5  18    4.85    0.52
   2   5 -18    3.79    0.50
   2   5 -17    0.47    0.47
  -2   5  17    1.28    0.51
   2  -5 -17    1.17    0.43
   2  -5 -17    0.87    0.36
   2   5 -16    0.58    0.51
  -2   5  16    0.63    0.56
   2  -5 -16    1.54    0.49
   2  -5 -16    1.26    0.42
   2   5 -16    0.11    0.48
   2   5 -15    1.99    0.61
   2  -5 -15    2.17    0.56
  -2   5  15    2.32    0.70
   2  -5 -15    2.04    0.47
   2   5 -15    1.48    0.59
   2   5 -14    1.30    0.59
   2  -5 -14    0.82    0.55
  -2   5  14    0.84    0.75
   2   5 -14    0.65    0.60
   2  -5 -14    0.60    0.44
  -2   5  13   16.49    2.14
   2   5 -13   12.36    1.04
  -2   5  13   14.64    2.04
   2  -5 -13   14.23    0.93
   2  -5 -13   13.66    1.03
   2   5 -12    4.77    0.74
   2  -5 -12    3.75    0.55
  -2   5  12    2.95    1.38
   2   5 -11   11.10    0.94
   2   5 -11    9.69    0.85
   2  -5 -11   11.50    0.84
  -2   5  11    8.16    1.64
   2  -5 -11    9.00    0.76
   2  -5 -11   10.74    0.81
  -2   5  11    9.95    1.49
   2  -5 -10   31.07    1.64
  -2   5  10   32.89    2.59
   2   5 -10   32.23    1.76
  -2   5  10   30.50    2.91
  -2   5   9   57.09    4.07
   2   5  -9   60.44    2.93
   2  -5  -9   58.30    2.79
  -2   5   9   63.93    3.86
  -2  -5   9   61.62    3.50
   2   5  -9   59.64    2.91
   2   5  -8   25.83    1.54
   2   5  -8   28.13    2.66
   2   5  -8   26.44    1.59
   2  -5  -8   28.71    1.46
  -2  -5   8   29.56    2.16
  -2   5   8   31.12    2.50
  -2   5   8   27.89    2.57
   2   5  -7   31.86    1.68
   2   5  -7   31.31    1.75
  -2   5   7   28.79    2.53
   2  -5  -7   30.68    1.57
  -2   5   7   30.41    2.60
  -2  -5   7   31.38    2.28
   2   5  -7   31.24    2.71
  -2   5   6   -0.17    0.81
   2   5  -6    0.40    0.57
   2   5  -6    0.21    0.46
   2  -5  -6    0.42    0.35
  -2  -5   6   -0.58    0.94
   2   5  -6    0.17    0.99
  -2   5   6   -1.27    1.17
   2   5  -5    0.67    0.79
  -2   5   5   -0.60    0.85
   2   5  -5    0.39    0.58
   2  -5  -5    0.03    0.32
  -2  -5   5   -0.48    0.94
   2   5  -5    0.46    1.00
  -2   5   5    0.77    1.13
   2   5  -5    0.23    0.42
   2  -5  -4   45.82    2.22
  -2   5   4   45.20    3.00
   2   5  -4   44.90    2.97
   2   5  -4   50.41    3.11
  -2   5   4   45.87    3.19
  -2  -5   4   52.26    3.06
   2   5  -3   42.37    2.74
  -2   5   3   45.79    3.07
  -2  -5   3   46.84    2.91
   2  -5  -3   41.44    2.06
  -2   5   3   42.08    2.06
  -2   5   3   38.70    2.67
   2   5  -3   42.03    2.78
  -2  -5   2    9.36    1.38
   2   5  -2    6.84    0.76
  -2   5   2    8.37    0.70
   2  -5  -2    7.92    0.65
   2   5  -2    6.90    1.22
  -2   5   2    7.33    1.08
  -2   5   1    1.21    0.46
   2   5  -1    0.45    0.47
   2   5  -1    1.06    0.56
   2  -5  -1    0.75    0.42
   2   5  -1    0.53    0.78
  -2   5   1    0.39    0.64
  -2  -5   1    0.13    1.05
   2   5   0    6.98    0.75
  -2   5   0    8.67    1.46
  -2   5   0    7.49    0.69
  -2  -5   0    6.40    1.34
   2   5   0    7.69    1.21
  -2   5   0    7.10    0.93
   2   5   0    5.51    0.62
   2   5   1   11.36    0.76
  -2   5  -1    8.47    0.80
  -2   5  -1    8.25    1.38
  -2  -5  -1    9.07    1.55
   2   5   1    9.71    0.84
  -2   5  -1    8.09    0.95
   2   5   1   10.18    1.38
  -2  -5  -2    3.97    0.58
   2   5   2    3.71    0.60
  -2   5  -2    3.67    0.68
   2   5   2    2.26    1.01
  -2   5  -2    3.76    0.60
   2   5   2    3.98    0.52
   2  -5   2    2.85    1.09
  -2   5  -2    2.85    1.10
  -2  -5  -3   86.63    4.06
  -2   5  -3   90.44    4.82
  -2  -5  -3   79.17    4.84
   2  -5   3   90.29    4.77
  -2   5  -3   91.96    4.10
   2   5   3   90.29    4.05
   2   5   3   80.02    4.89
  -2  -5  -4  153.36    6.62
  -2   5  -4  145.89    7.26
   2  -5   4  151.59    7.28
  -2  -5  -4  137.84    7.45
   2   5   4  150.10    6.57
  -2   5  -4  143.53    6.63
   2   5   4  155.88    7.72
  -2  -5  -5   53.24    2.50
   2   5   5   53.69    3.56
   2   5   5   49.06    2.45
   2  -5   5   52.48    3.10
  -2   5  -5   51.69    3.09
  -2  -5  -5   47.14    3.35
   2   5   6   44.59    3.20
  -2  -5  -6   43.15    2.05
  -2   5  -6   38.52    2.04
  -2   5  -6   40.70    2.13
  -2   5  -6   36.81    2.48
  -2  -5  -6   40.24    2.94
   2  -5   6   38.56    2.54
   2   5   7  161.74    8.12
  -2   5  -7  150.66    6.79
  -2  -5  -7  147.40    6.71
  -2  -5  -7  153.04    6.70
  -2   5  -7  148.42    6.71
   2   5   7  159.75    7.88
   2  -5   7  153.17    7.19
  -2  -5  -7  157.70    7.77
   2   5   8   13.19    1.96
  -2   5  -8   14.41    1.08
  -2  -5  -8   11.46    0.95
  -2   5  -8   13.13    0.94
  -2  -5  -8   13.59    0.93
   2   5   8   14.82    1.86
  -2  -5  -8   11.60    1.66
   2   5   9   16.26    2.22
  -2  -5  -9   18.94    1.19
  -2   5  -9   20.02    1.32
  -2   5  -9   18.49    1.21
  -2  -5  -9   18.63    1.15
   2   5   9   18.77    2.06
  -2  -5  -9   17.92    1.98
  -2  -5 -10   14.35    1.79
  -2  -5 -10   16.61    1.07
   2   5  10   13.67    2.19
  -2   5 -10   17.81    1.23
  -2  -5 -10   16.80    1.14
  -2   5 -10   16.23    1.12
  -2  -5 -10   17.41    1.08
   2   5  10   14.87    1.83
  -2   5 -10   16.29    1.15
  -2  -5 -11  157.47    7.06
  -2   5 -11  157.05    7.10
  -2  -5 -11  152.98    7.00
  -2  -5 -11  161.42    6.99
   2   5  11  150.84    8.70
  -2   5 -11  161.09    7.05
   2   5  12    1.35    1.27
  -2  -5 -12    0.88    0.60
  -2  -5 -12    0.56    0.51
  -2  -5 -12    1.14    0.50
  -2   5 -12    1.64    0.64
  -2   5 -12    1.43    0.62
  -2   5 -12    1.38    0.52
  -2   5 -13   67.50    3.25
  -2  -5 -13   68.72    3.26
  -2  -5 -13   67.46    3.22
  -2   5 -13   70.87    3.22
  -2   5 -13   64.05    3.23
  -2  -5 -13   65.57    3.20
  -2  -5 -14   12.72    0.99
  -2   5 -14   11.72    0.91
  -2   5 -14   13.65    0.95
  -2   5 -14   12.29    0.99
  -2  -5 -14   12.81    0.97
  -2  -5 -14   13.56    0.94
  -2   5 -15    9.33    0.77
  -2  -5 -15    8.36    0.76
  -2  -5 -15    8.54    0.74
  -2   5 -16   34.14    1.80
  -2  -5 -16   36.21    1.80
  -2  -5 -16   36.10    1.84
  -2  -5 -17   15.87    0.95
  -2  -5 -17   14.55    0.98
   2   5  18    0.79    0.40
  -2  -5 -18    0.90    0.36
  -2  -5 -18    1.13    0.34
  -2   6  17    0.85    0.40
   2   6 -17    0.72    0.36
  -2   6  16   10.44    0.82
   2   6 -16   10.52    0.74
   2   6 -16   11.98    0.79
  -2   6  15   51.68    2.50
   2   6 -15   52.04    2.44
   2   6 -15   46.62    2.42
  -2   6  14   22.11    1.34
   2   6 -14   20.83    1.31
   2   6 -14   23.21    1.28
   2  -6 -13    0.03    0.38
   2   6 -13    0.99    0.60
   2   6 -12   16.46    1.24
   2  -6 -12   16.63    1.01
   2   6 -12   16.10    1.20
   2   6 -11   21.08    1.43
   2  -6 -11   19.86    1.17
   2   6 -11   20.58    1.36
  -2   6  11   19.55    2.30
   2   6 -10    1.95    0.63
  -2   6  10    1.60    1.17
   2   6 -10    1.73    0.74
   2  -6 -10    1.47    0.45
  -2   6  10    2.88    1.19
   2   6  -9   36.40    1.96
   2   6  -9   37.95    1.95
  -2   6   9   33.43    2.85
   2  -6  -9   33.09    1.74
   2  -6  -8    0.03    0.40
  -2   6   8   -0.42    1.02
   2   6  -8    0.16    0.61
   2   6  -8    0.59    0.61
   2   6  -8    0.17    0.71
  -2  -6   8    1.28    0.98
  -2   6   8    0.19    1.16
   2  -6  -7    2.82    0.49
  -2   6   7    3.37    1.19
   2   6  -7    3.38    0.70
   2   6  -7    2.86    0.67
   2   6  -7    2.80    0.76
  -2  -6   7    2.53    1.02
  -2   6   7    5.14    1.58
   2   6  -7    2.17    1.00
   2  -6  -6    4.18    0.53
  -2   6   6    4.40    1.14
   2   6  -6    5.11    0.80
   2   6  -6    5.32    0.72
   2   6  -6    4.52    0.79
  -2  -6   6    4.96    1.26
  -2   6   6    6.53    1.57
   2   6  -5   69.48    3.51
   2   6  -5   74.92    3.54
  -2   6   5   67.82    4.31
  -2  -6   5   76.49    4.31
  -2   6   5   75.27    4.64
   2  -6  -5   70.89    3.33
   2   6  -5   73.21    3.43
   2   6  -4    8.00    0.80
   2   6  -4    8.48    1.34
  -2   6   4    7.18    1.28
  -2   6   4   10.08    1.77
   2   6  -4    9.01    0.88
  -2  -6   4    8.13    1.47
   2  -6  -4    8.57    0.71
   2   6  -3   16.96    1.77
  -2   6   3   16.20    1.66
   2   6  -3   19.64    1.26
  -2   6   3   21.16    2.26
  -2   6   3   18.39    1.14
   2  -6  -3   16.05    1.08
  -2  -6   3   18.64    1.99
   2   6  -3   18.86    1.28
  -2   6   2    1.63    0.47
   2   6  -2    1.94    0.67
   2   6  -2    1.75    0.61
  -2   6   2    1.78    0.53
  -2  -6   2    0.93    1.06
   2  -6  -2    1.39    0.49
   2   6  -2    3.30    1.07
  -2   6   2    2.24    0.83
   2   6  -1    0.78    0.66
   2   6  -1    0.16    0.90
   2   6  -1    0.13    0.54
  -2   6   1    0.20    0.51
   2  -6  -1   -0.16    1.16
  -2  -6   1   -0.16    1.15
  -2   6   1    0.18    1.17
   2  -6  -1    0.81    0.49
  -2   6   0   49.55    2.40
   2  -6   0   46.89    2.33
  -2  -6   0   48.06    3.32
  -2   6   0   46.44    3.38
   2  -6   0   40.50    3.18
   2   6   0   47.81    2.45
   2   6   0   48.27    2.37
   2   6   0   41.27    3.14
  -2   6  -1   19.58    1.25
  -2  -6  -1   18.63    1.26
   2  -6   1   17.21    1.98
  -2  -6  -1   19.06    2.08
   2   6   1   18.17    1.97
   2   6   1   18.54    1.17
   2   6   1   20.43    1.29
  -2   6  -1   19.96    2.12
  -2   6  -2  181.84    8.86
   2  -6   2  160.12    8.61
  -2   6  -2  181.97    7.84
   2   6   2  181.95    7.84
   2   6   2  176.58    8.93
  -2  -6  -2  172.29    7.82
   2   6   2  172.90    7.72
  -2   6  -3   29.13    2.47
   2  -6   3   25.71    2.31
  -2  -6  -3   30.60    2.66
   2   6   3   27.13    1.63
  -2   6  -3   30.62    1.72
   2   6   3   28.58    2.56
  -2  -6  -3   31.29    1.70
  -2  -6  -4   49.03    3.62
   2  -6   4   48.90    3.31
  -2   6  -4   50.50    3.43
   2   6   4   48.93    3.67
  -2  -6  -4   54.35    2.66
   2   6   4   55.50    2.64
  -2   6  -4   53.10    2.70
   2   6   5   51.05    3.65
   2   6   5   52.84    3.73
   2  -6   5   43.85    3.09
  -2   6  -5   48.28    3.19
  -2  -6  -5   45.13    3.48
  -2   6  -5   48.61    2.55
  -2  -6  -5   50.58    2.46
   2   6   6   -0.21    1.38
  -2   6  -6    0.73    0.86
   2   6   6    0.67    1.11
   2  -6   6    0.12    0.86
  -2  -6  -6    2.42    1.37
  -2  -6  -6    1.06    0.52
  -2  -6  -6    0.30    0.45
  -2  -6  -7    1.03    0.52
   2   6   7    0.70    1.28
  -2   6  -7    0.92    0.71
  -2  -6  -7    0.93    1.25
   2   6   7   -0.20    1.32
  -2  -6  -7    1.12    0.50
  -2  -6  -8    0.27    0.49
   2   6   8    1.22    1.38
  -2   6  -8    0.44    0.64
  -2  -6  -8    0.18    1.18
  -2   6  -8    1.98    0.64
   2   6   8   -0.20    1.24
  -2  -6  -8    0.37    0.49
  -2  -6  -9    5.44    0.66
  -2  -6  -9    4.64    1.38
   2   6   9    4.54    1.48
  -2   6  -9    3.90    0.79
  -2   6  -9    3.88    0.69
  -2  -6  -9    4.59    0.66
   2   6   9    2.95    1.38
  -2  -6 -10   23.40    1.38
  -2  -6 -10   22.92    1.37
   2   6  10   24.70    2.65
  -2   6 -10   25.06    1.49
  -2   6 -10   23.63    1.45
  -2  -6 -10   22.64    2.26
  -2  -6 -10   24.14    1.43
  -2   6 -10   25.01    1.57
  -2   6 -11   76.64    3.50
  -2  -6 -11   74.51    3.48
  -2   6 -11   73.09    3.55
  -2  -6 -11   71.35    3.48
  -2   6 -11   74.62    3.62
  -2  -6 -11   77.45    3.54
   2   6  11   76.79    5.13
  -2  -6 -12    1.00    0.50
  -2  -6 -12    0.43    0.42
  -2   6 -12    2.04    0.64
  -2   6 -12    1.24    0.57
  -2   6 -12    1.02    0.48
  -2  -6 -12    1.08    0.49
  -2  -6 -13   13.14    0.93
  -2   6 -13   14.39    1.01
  -2  -6 -13   12.56    0.91
  -2   6 -13   12.85    0.91
  -2   6 -13   14.71    1.01
  -2  -6 -13   14.15    0.96
  -2  -6 -14   31.28    1.65
  -2   6 -14   31.94    1.67
  -2   6 -14   34.21    1.66
  -2   6 -14   32.87    1.71
  -2  -6 -14   30.67    1.66
  -2  -6 -15    7.23    0.66
  -2  -6 -15    9.55    0.68
  -2  -6 -16    7.81    0.65
  -2  -6 -16    8.63    0.63
   2   6  17   13.87    0.85
   2   7 -16    1.54    0.29
   2   7 -15    1.51    0.36
   2  -7 -15    0.97    0.33
   2   7 -14    0.69    0.40
   2  -7 -14    1.28    0.38
   2   7 -14    1.20    0.47
   2   7 -13    0.58    0.45
   2  -7 -13    0.21    0.39
  -2   7  13    0.47    0.52
   2   7 -13   -0.35    0.52
   2  -7 -12    2.11    0.46
  -2   7  12    2.30    0.62
   2   7 -12    2.67    0.61
   2  -7 -11    2.90    0.54
  -2   7  11    3.21    0.68
   2   7 -11    3.45    0.69
   2   7 -10    4.79    0.78
  -2   7  10    5.84    0.79
   2  -7  -9    1.92    0.42
  -2   7   9    2.98    0.71
   2   7  -9    2.63    0.80
  -2   7   8    3.95    0.73
   2  -7  -8    3.57    1.36
   2   7  -8    4.95    0.84
   2  -7  -8    4.09    0.52
   2   7  -8    5.12    0.78
  -2   7   8    4.99    1.42
  -2   7   7   15.94    2.14
   2   7  -7   17.54    1.19
   2  -7  -7   13.90    0.94
  -2   7   7   15.10    1.11
   2  -7  -7   12.50    1.89
  -2  -7   7   13.19    1.65
   2   7  -7   16.46    1.26
   2   7  -7   17.23    1.22
  -2   7   6    1.02    0.58
  -2  -7   6   -0.14    0.94
   2   7  -6    2.84    0.78
   2   7  -6    1.96    0.68
   2  -7  -6    1.58    0.45
   2   7  -6    1.59    0.71
  -2   7   6    2.09    1.42
   2   7  -5   65.02    3.07
   2  -7  -5   61.44    2.92
  -2   7   5   60.49    3.00
  -2   7   5   62.91    4.37
   2   7  -5   54.23    3.99
  -2  -7   5   56.31    3.80
   2   7  -5   66.73    3.17
  -2   7   4    1.00    0.54
   2   7  -4    1.51    0.62
   2   7  -4    1.56    0.70
   2  -7  -4    1.88    0.48
   2   7  -4    1.55    1.26
  -2   7   4    0.86    1.39
  -2  -7   4    0.80    1.07
   2  -7  -4    1.39    1.38
   2   7  -3    6.69    0.92
   2   7  -3    7.29    0.84
   2  -7  -3    7.47    0.70
  -2   7   3    7.51    0.69
   2   7  -3    7.27    0.87
   2   7  -3    6.48    1.57
  -2  -7   3    5.28    1.32
   2  -7  -3    3.52    1.42
   2  -7  -2    2.88    1.42
  -2  -7   2    3.95    1.35
   2  -7  -2    3.84    0.56
   2   7  -2    1.99    0.98
   2   7  -2    3.29    0.83
   2   7  -2    1.88    1.48
  -2   7   2    2.12    1.35
   2   7  -2    3.26    0.71
   2  -7  -1    1.12    1.23
  -2  -7   1    4.94    1.39
   2  -7  -1    3.36    0.60
   2   7  -1    2.24    1.07
   2   7  -1    4.42    0.82
   2   7  -1    3.35    0.68
  -2   7   1    3.77    0.66
  -2   7   1    2.31    1.45
   2   7  -1    3.88    1.56
  -2   7   0   15.55    2.08
   2   7   0   17.65    2.37
   2   7   0   10.98    1.61
   2   7   0   11.77    1.14
  -2  -7   0   13.80    1.13
   2  -7   0   14.44    1.01
   2   7   0   13.17    1.04
  -2   7   0   15.98    1.14
  -2  -7   0   16.03    1.97
   2  -7   0   14.97    1.96
  -2  -7  -1    2.40    1.30
   2  -7   1    2.42    1.23
   2  -7   1    2.90    0.60
  -2  -7  -1    2.17    0.72
   2   7   1    2.09    1.07
   2   7   1    2.63    0.74
  -2   7  -1    1.98    1.31
   2   7   1    4.23    0.63
  -2   7  -1    3.22    0.70
   2   7   2    8.36    1.53
  -2   7  -2   10.40    1.83
   2   7   2    9.91    0.83
   2  -7   2   11.92    0.89
  -2  -7  -2   11.73    1.04
  -2   7  -2    9.49    0.97
   2  -7   2    8.86    1.59
   2   7   3   37.81    3.26
  -2   7  -3   45.85    2.41
  -2  -7  -3   47.20    2.38
   2   7   3   50.73    3.79
   2  -7   3   40.77    3.08
  -2   7  -3   42.66    3.27
  -2  -7  -4   10.24    0.95
   2   7   4   11.47    1.79
  -2   7  -4   14.47    1.11
   2  -7   4    9.65    1.51
  -2  -7  -4   10.40    1.75
   2   7   4   10.90    2.07
  -2   7  -4   11.43    1.70
  -2  -7  -5   18.34    1.16
   2   7   5   14.15    1.95
  -2   7  -5   16.98    1.26
   2  -7   5   14.22    1.66
  -2  -7  -5   11.73    1.87
   2   7   5   14.49    2.24
  -2  -7  -6    8.48    0.80
   2   7   6   10.41    1.79
  -2   7  -6    7.97    0.97
  -2  -7  -6    6.27    1.49
   2   7   6    6.24    1.77
   2   7   7   11.59    1.86
   2   7   7   10.45    1.89
  -2  -7  -7   12.05    1.78
  -2  -7  -7   11.53    0.90
  -2  -7  -8    1.40    0.52
   2   7   8    0.24    1.12
  -2   7  -8    1.23    0.68
  -2  -7  -8    2.84    1.21
   2   7   8    1.59    1.23
  -2  -7  -9    1.87    0.47
  -2   7  -9    1.99    0.68
  -2  -7  -9    1.55    0.47
  -2  -7 -10   21.01    1.23
  -2   7 -10   22.08    1.36
  -2   7 -10   22.43    1.39
  -2  -7 -10   21.51    1.25
  -2  -7 -11   16.44    0.98
  -2  -7 -11   14.27    0.95
  -2   7 -11   15.90    1.09
  -2   7 -11   14.47    0.93
  -2   7 -11   16.00    1.07
  -2   7 -12    3.13    0.58
  -2  -7 -12    3.45    0.48
  -2   7 -12    2.71    0.56
  -2  -7 -12    3.16    0.47
  -2  -7 -13    5.87    0.56
  -2   7 -13    6.41    0.62
  -2   7 -13    7.52    0.65
  -2  -7 -13    6.09    0.56
  -2  -7 -14    1.60    0.36
  -2   7 -14    1.48    0.38
  -2  -7 -14    1.19    0.36
   2   8 -13   35.91    1.66
   2   8 -13   38.18    1.74
   2  -8 -13   33.21    1.67
   2   8 -12    1.85    0.37
   2  -8 -12    1.09    0.35
  -2   8  12    1.52    0.43
   2   8 -12    1.90    0.44
   2  -8 -11   29.80    1.50
  -2   8  11   29.54    1.55
  -2   8  10    0.66    0.45
   2  -8 -10    1.39    0.42
   2   8  -9    1.48    0.57
  -2   8   9    0.83    0.49
   2   8  -9    1.33    0.59
   2   8  -8   26.76    1.51
  -2   8   8   22.70    1.36
   2   8  -7    9.27    0.90
   2   8  -7    8.63    0.85
  -2   8   7    7.23    0.72
  -2   8   6    2.72    0.51
   2   8  -6    3.32    0.70
   2   8  -6    3.05    0.66
   2   8  -5   24.09    1.52
   2   8  -5   24.49    1.49
   2   8  -4   84.43    4.12
   2   8  -4   90.14    4.10
  -2  -8   3    2.41    0.65
   2   8  -3    2.31    0.65
   2   8  -3    1.97    0.66
   2   8  -2    2.62    0.64
  -2  -8   2    1.61    1.11
   2  -8  -2    1.45    1.15
   2   8  -2    1.03    1.25
  -2   8   2    2.69    1.38
   2   8  -2    1.77    0.62
  -2  -8   2    2.30    0.68
  -2  -8   1    5.99    1.36
   2  -8  -1    6.52    1.41
  -2   8   1    7.11    1.58
   2   8  -1    5.76    1.61
   2   8  -1    7.37    0.79
  -2  -8   1    9.37    0.89
   2   8  -1    7.43    0.82
  -2  -8   0    1.03    1.07
   2  -8   0    1.02    1.11
   2   8   0    0.83    0.52
  -2  -8   0    1.15    0.66
   2   8   0    0.44    1.27
  -2   8   0    0.20    1.12
  -2  -8  -1    0.53    1.11
   2  -8   1    3.28    1.22
   2   8   1    3.58    1.45
  -2   8  -1    3.99    1.45
  -2   8  -1    3.67    0.70
   2   8   1    2.85    0.54
  -2  -8  -1    3.50    0.67
  -2   8  -2   15.02    1.95
  -2  -8  -2   17.29    1.20
  -2   8  -2   18.51    1.25
  -2   8  -3   -0.19    0.65
  -2   8  -3    1.03    0.61
  -2  -8  -3    0.71    0.55
  -2   8  -4    0.25    0.61
  -2  -8  -4   -0.04    0.50
  -2   8  -4    0.38    0.65
  -2   8  -5   42.99    2.26
  -2  -8  -5   41.21    2.15
  -2   8  -5   44.20    2.25
  -2   8  -6    7.76    0.84
  -2  -8  -6    6.93    0.71
  -2   8  -6    9.15    0.90
  -2  -8  -7   -0.07    0.43
  -2   8  -7    0.42    0.57
  -2  -8  -8    2.77    0.43
  -2  -8  -8    3.50    0.50
  -2   8  -9    2.51    0.56
  -2   8  -9    2.11    0.54
   2   8   9    3.30    0.56
  -2  -8  -9    1.83    0.38
  -2  -8  -9    2.83    0.46
  -2   8 -10    0.68    0.48
   2   8  10    0.66    0.48
  -2  -8 -10    0.54    0.32
  -2  -8 -10    0.49    0.37
  -2   8 -11   20.39    1.07
  -2  -8 -11   14.95    0.93
   2   8  11   18.77    1.08
  -2  -8 -11   17.04    0.97
  -2   8 -11   22.67    1.12
   2   8  12    2.88    0.47
  -2   8 -12    4.12    0.45
  -2   8 -12    3.51    0.45
   2  -9  -9    6.39    0.49
   2   9  -9    8.97    0.63
   2   9  -8    1.10    0.46
   2   9  -8    1.73    0.44
  -2  -9   8    1.48    0.35
   2  -9  -8    0.78    0.31
   2   9  -7   36.02    1.65
  -2  -9   7   27.73    1.52
  -2  -9   6    3.69    0.48
   2   9  -6    4.34    0.58
  -2  -9   5   -0.12    0.42
   2   9  -5    0.55    0.46
   2   9  -5    0.19    0.47
  -2  -9   4    6.70    0.66
   2   9  -4    8.79    0.74
   2   9  -4    8.12    0.73
   2   9  -3   10.93    0.79
  -2  -9   3    8.54    0.75
   2   9  -3    9.75    0.81
  -2  -9   2    4.73    0.60
   2   9  -2    6.39    0.63
   2   9  -2    6.86    0.68
   2   9  -1    4.01    0.59
  -2  -9   1    4.19    0.56
   2   9   0    2.60    0.55
  -2  -9   0    1.96    0.48
  -2   9  -1    0.16    0.56
   2   9   1   -0.32    0.47
  -2  -9  -1   -0.13    0.40
   2   9   2   20.89    1.19
  -2   9  -2   23.25    1.31
   2   9   3    3.16    0.52
  -2   9  -3    4.53    0.70
  -2  -9  -3    3.12    0.46
   2   9   4    0.05    0.40
  -2   9  -4   -0.11    0.55
  -2  -9  -4    0.30    0.36
  -2   9  -5    0.42    0.54
  -2  -9  -5    0.05    0.33
  -2   9  -6    4.68    0.64
  -2  -9  -6    4.90    0.47
  -2   9  -7    8.58    0.71
  -2   9  -7    7.54    0.64
  -2  -9  -7    6.49    0.52
  -2  -9  -8    2.54    0.33
  -2   9  -8    2.67    0.43
  -2   9  -9   25.73    1.28
  -2   9 -10   15.40    0.83
   2  10  -6    1.09    0.30
  -2  10   5    1.50    0.30
   2  10  -5    1.33    0.34
  -2  10   4    6.46    0.50
  -2  10   3    3.39    0.42
  -2  10   2    0.57    0.35
   2  10  -1   16.96    0.92
  -2  10   1   18.70    1.00
  -2  10   0    4.75    0.52
   2  10   0    4.21    0.40
  -2  10  -1    1.11    0.41
   2  10   1    1.17    0.28
  -2  10  -2    3.63    0.46
  -2  10  -3    4.22    0.49
  -2  10  -4   18.52    1.00
  -2  10  -5    3.07    0.34
   3   0 -22    0.17    0.30
   3   0 -21    3.39    0.55
   3   0 -20   -0.14    0.56
   3   0 -20    0.37    0.61
   3   0 -19    1.57    0.67
   3   0 -19    3.08    0.75
   3   0 -18   -0.38    0.72
   3   0 -18    0.57    0.57
   3   0 -18    0.51    0.78
   3   0 -17   11.79    1.01
   3   0 -17   12.50    1.19
   3   0 -17    9.55    1.97
   3   0 -16   -0.35    0.83
   3   0 -16    0.45    0.59
   3   0 -16   -0.82    1.40
   3   0 -15   31.51    1.93
   3   0 -15   28.93    1.69
   3   0 -15   26.31    1.67
   3   0 -15   34.90    3.16
   3   0 -14   -0.98    1.27
   3   0 -14   -0.52    0.74
   3   0 -14    0.39    1.07
   3   0 -14    0.09    0.57
   3   0 -14    0.38    0.53
   3   0 -14   -0.18    0.57
   3   0 -13   57.24    4.08
   3   0 -13   52.63    2.87
   3   0 -13   55.42    3.71
   3   0 -13   54.74    2.68
   3   0 -13   52.51    2.68
   3   0 -13   58.25    2.72
  -3   0  12    0.17    0.58
   3   0 -12    0.34    0.42
   3   0 -12    0.22    0.43
   3   0 -12   -0.44    0.59
   3   0 -12    1.60    1.27
   3   0 -12    0.15    0.47
   3   0 -12   -0.16    0.92
   3   0 -11   85.29    4.90
   3   0 -11   80.56    3.72
   3   0 -11   77.57    4.61
  -3   0  11   78.88    4.08
   3   0 -11   82.24    3.87
   3   0 -11   81.82    3.69
   3   0 -10   -0.15    0.38
   3   0 -10    0.40    0.91
  -3   0  10   -0.07    0.59
   3   0 -10   -0.31    0.92
   3   0 -10    0.17    0.39
   3   0  -9  124.08    5.35
   3   0  -9  121.75    5.37
  -3   0   9  119.73    5.72
   3   0  -9  114.99    6.10
   3   0  -9  126.64    6.31
   3   0  -8   -0.29    0.32
   3   0  -8    0.57    0.91
  -3   0   8   -0.12    0.64
  -3   0   7  171.72    7.73
  -3   0   6    0.25    0.58
  -3   0   5    0.57    0.60
  -3   0   4   -0.13    0.54
  -3   0   4   -0.35    0.58
  -3   0   3 1644.65   70.70
  -3   0   3 1705.78   70.77
  -3   0   2    0.35    0.53
  -3   0   2    0.76    0.48
   3   0  -1   17.92    1.06
   3   0   0    0.51    0.38
  -3   0   0    0.25    0.34
  -3   0   0    0.33    0.52
   3   0   1  370.44   15.92
  -3   0  -1  372.16   15.84
  -3   0  -1  379.67   16.07
   3   0   2    0.63    0.46
  -3   0  -2    0.71    0.25
  -3   0  -2    0.35    0.66
  -3   0  -3    4.02    0.82
  -3   0  -4    0.70    0.71
  -3   0  -4   -0.06    0.38
  -3   0  -5   25.91    1.81
  -3   0  -5   27.26    1.77
  -3   0  -6    0.63    0.76
  -3   0  -6   -0.09    0.67
  -3   0  -7  345.06   15.38
  -3   0  -7  340.84   15.33
  -3   0  -8   -0.02    0.35
  -3   0  -8    0.36    0.79
  -3   0  -8    0.38    0.37
  -3   0  -8   -0.12    0.45
  -3   0  -8    0.12    0.91
  -3   0  -8   -0.14    0.30
  -3   0  -9   71.88    3.31
  -3   0  -9   74.31    4.19
  -3   0  -9   72.65    3.27
  -3   0 -10   -0.09    0.40
  -3   0 -10    0.34    0.36
  -3   0 -10   -0.16    0.96
  -3   0 -11    6.30    0.59
  -3   0 -11    5.58    0.71
  -3   0 -11    6.44    0.71
  -3   0 -11    8.15    0.68
  -3   0 -11    5.37    0.60
  -3   0 -11    6.16    1.39
  -3   0 -12    0.10    0.57
  -3   0 -12    0.21    0.56
  -3   0 -12    0.28    0.47
  -3   0 -12    0.24    0.40
  -3   0 -12    0.41    1.19
  -3   0 -13  138.00    6.29
  -3   0 -13  134.98    6.28
  -3   0 -13  136.03    6.17
  -3   0 -13  147.19    7.75
  -3   0 -13  137.66    6.13
  -3   0 -14    0.37    0.65
  -3   0 -14    0.99    1.38
  -3   0 -14    0.18    0.64
  -3   0 -14    0.30    0.48
  -3   0 -15   24.44    1.56
  -3   0 -15   19.95    2.61
  -3   0 -15   21.48    1.52
  -3   0 -15   19.94    1.34
  -3   0 -16    0.34    0.72
  -3   0 -16    0.53    1.33
  -3   0 -16   -0.05    0.56
  -3   0 -16    0.26    0.65
  -3   0 -17    0.56    0.67
  -3   0 -17    1.33    0.69
  -3   0 -17    0.48    0.56
  -3   0 -18    0.12    0.66
  -3   0 -19   41.78    2.24
  -3   0 -20    0.12    0.50
  -3   0 -21    0.36    0.41
  -3   0 -22    0.20    0.25
   3   1 -22    0.76    0.31
   3  -1 -22    1.37    0.31
   3   1 -21    2.66    0.51
   3  -1 -21    1.45    0.47
   3  -1 -20    0.26    0.55
   3   1 -20    0.04    0.54
   3   1 -20    0.44    0.58
   3  -1 -20    0.34    0.56
   3  -1 -20    0.27    0.46
   3   1 -19   13.18    1.10
   3  -1 -19   12.42    1.09
   3  -1 -19   13.22    1.13
   3   1 -19   13.50    1.14
   3  -1 -19   12.95    0.97
   3  -1 -18    9.40    1.01
   3   1 -18    8.22    0.99
   3  -1 -18    9.71    1.03
   3   1 -18    8.36    1.04
   3  -1 -18    8.36    0.85
   3  -1 -17    0.10    0.55
   3   1 -17    0.39    0.59
   3  -1 -17    0.53    0.82
   3   1 -17    0.20    0.82
   3  -1 -17   -0.80    1.45
   3   1 -17   -0.81    1.53
   3  -1 -16   10.22    0.94
   3   1 -16    8.61    0.96
   3   1 -16    9.69    0.94
   3  -1 -16   11.05    0.96
   3  -1 -16   11.91    1.17
   3   1 -16    9.77    1.15
   3   1 -16    7.91    1.90
   3  -1 -16    9.91    1.98
   3   1 -15   26.10    2.85
   3  -1 -15   24.33    2.78
   3   1 -15   25.64    1.63
   3  -1 -15   28.70    1.62
   3   1 -15   25.04    1.79
   3  -1 -15   29.08    1.81
   3   1 -15   27.28    1.63
   3  -1 -15   29.91    1.64
  -3   1  14    1.29    0.50
   3  -1 -14    2.14    0.58
   3   1 -14    1.62    0.61
   3   1 -14    2.69    1.35
   3   1 -14    1.37    0.60
   3  -1 -14    2.06    0.60
   3   1 -14    1.73    1.25
   3  -1 -14    0.97    1.39
   3  -1 -14    1.48    0.76
   3   1 -14    1.05    0.76
   3   1 -13   25.15    1.44
   3  -1 -13   24.63    1.41
   3   1 -13   22.88    2.52
   3  -1 -13   24.46    2.55
   3   1 -13   23.37    2.47
  -3   1  13   21.93    1.83
   3   1 -13   27.14    1.47
   3  -1 -13   25.26    1.42
  -3   1  13   23.65    1.37
   3   1 -13   21.84    1.59
   3  -1 -13   23.09    1.59
   3  -1 -12  109.55    6.13
   3   1 -12  101.92    6.05
   3  -1 -12  109.27    4.96
   3   1 -12  104.41    4.96
   3  -1 -12   92.95    4.75
   3   1 -12  104.57    4.79
   3   1 -12  105.32    5.98
   3  -1 -12   90.98    5.47
  -3   1  12  105.28    5.31
   3  -1 -12  113.15    4.78
   3   1 -12  108.16    4.79
   3  -1 -12  113.22    4.77
   3  -1 -11   32.85    1.65
   3   1 -11   34.48    1.71
   3  -1 -11   33.14    2.72
   3   1 -11   31.81    2.66
   3  -1 -11   33.18    1.85
   3   1 -11   34.02    1.87
   3  -1 -11   34.33    1.67
   3   1 -11   32.19    1.70
   3  -1 -11   28.22    1.64
   3   1 -11   32.53    1.70
   3  -1 -11   34.00    2.40
  -3   1  11   33.37    2.19
   3   1 -11   35.89    2.74
   3   1 -10  112.98    6.19
   3  -1 -10  109.28    6.16
   3   1 -10  118.52    5.17
   3  -1 -10  115.35    5.14
   3  -1 -10  109.70    5.82
  -3   1  10  112.76    5.68
   3   1 -10  114.52    6.21
   3  -1 -10  114.94    5.15
   3   1 -10  124.47    5.22
   3   1  -9   25.41    2.19
   3  -1  -9   28.41    2.24
   3  -1  -9   27.75    1.36
   3   1  -9   26.04    1.38
  -3   1   9   25.18    1.87
   3  -1  -9   26.36    1.94
   3   1  -9   28.44    2.26
  -3   1   9   27.17    1.59
   3  -1  -9   27.50    1.37
   3   1  -9   27.03    1.42
  -3  -1   8   60.40    3.01
  -3   1   8   60.50    2.90
  -3  -1   8   54.50    2.95
  -3   1   8   55.95    3.14
   3  -1  -8   57.85    2.65
   3   1  -8   60.27    2.70
  -3   1   7   32.03    1.75
  -3  -1   7   32.39    1.81
  -3   1   7   31.94    2.00
  -3  -1   7   28.21    1.76
  -3   1   6  715.79   29.70
  -3  -1   6  721.99   29.74
  -3  -1   6  650.33   29.70
  -3   1   5   68.26    3.24
  -3  -1   5   71.83    3.28
  -3  -1   5   63.55    3.23
  -3   1   4  329.13   14.29
  -3  -1   4  332.18   14.29
  -3  -1   3    9.91    1.00
  -3   1   3   36.99    1.37
  -3   1   2  196.81    8.62
  -3   1   1  238.89   10.26
  -3  -1   1  241.35   10.33
  -3   1   1  228.33   10.31
   3   1   0    7.92    0.80
  -3  -1   0    8.68    0.83
  -3   1   0    7.86    0.79
  -3   1   0    7.87    0.75
  -3  -1  -1    2.07    0.59
  -3   1  -1    1.75    0.57
   3   1   1    1.36    0.62
  -3  -1  -1    1.99    0.57
  -3   1  -1    1.71    0.58
  -3  -1  -1    2.95    0.64
  -3   1  -1    1.13    0.52
  -3   1  -1    1.14    0.44
  -3   1  -2  427.56   17.87
  -3  -1  -2  414.32   17.87
   3  -1   2  407.60   17.53
   3   1   2  427.79   17.90
  -3   1  -2  408.01   17.67
  -3  -1  -2  407.63   17.71
  -3   1  -2  422.86   17.87
  -3  -1  -2  427.09   17.88
  -3   1  -2  419.86   17.60
  -3  -1  -3   26.61    1.44
  -3   1  -3   26.81    1.35
  -3  -1  -3   27.49    1.69
  -3   1  -3   26.84    1.65
  -3   1  -3   25.87    1.66
  -3  -1  -3   27.79    1.67
  -3  -1  -4   86.20    3.90
  -3   1  -4   87.14    4.22
  -3  -1  -4   86.96    4.25
  -3   1  -4   83.42    4.21
  -3  -1  -4   88.79    4.25
  -3  -1  -5  128.59    6.24
  -3   1  -5  136.23    6.26
  -3   1  -5  129.38    6.23
  -3  -1  -5  133.91    6.23
  -3  -1  -6  189.87    8.64
  -3   1  -6  173.96    8.58
  -3   1  -6  183.61    8.59
  -3  -1  -6  196.56    8.65
  -3   1  -7   39.07    2.53
  -3  -1  -7   40.49    2.52
  -3  -1  -7   40.62    2.53
  -3   1  -7   32.52    2.38
  -3  -1  -8   32.10    1.55
  -3   1  -8   32.24    2.33
  -3  -1  -8   31.82    2.31
  -3   1  -8   31.78    1.56
  -3  -1  -8   34.61    2.36
  -3   1  -8   33.48    2.37
  -3   1  -8   29.81    1.65
  -3  -1  -8   33.36    1.68
  -3  -1  -8   32.99    1.56
  -3  -1  -9    5.58    1.23
  -3   1  -9    3.11    1.07
  -3   1  -9    4.66    0.51
  -3  -1  -9    4.58    0.46
  -3   1  -9    4.34    0.48
  -3  -1  -9    3.74    0.47
  -3  -1 -10   64.56    2.92
  -3   1 -10   58.34    2.91
  -3  -1 -10   65.38    3.96
  -3   1 -10   62.52    3.92
  -3   1 -10   64.82    2.91
  -3  -1 -10   63.38    2.91
  -3  -1 -11   65.75    3.21
  -3   1 -11   64.87    3.21
  -3  -1 -11   67.13    3.10
  -3   1 -11   69.73    3.16
  -3  -1 -11   69.61    4.25
  -3   1 -11   62.70    4.19
  -3   1 -11   63.82    3.08
  -3   1 -11   64.95    3.10
  -3  -1 -11   67.92    3.08
  -3   1 -11   65.35    3.08
  -3   1 -11   63.83    3.20
  -3  -1 -11   66.82    3.22
  -3   1 -12    0.63    0.57
  -3  -1 -12    0.21    0.55
  -3  -1 -12   -0.04    0.49
  -3   1 -12    1.10    0.56
  -3   1 -12   -0.15    0.47
  -3  -1 -12    0.17    0.41
  -3   1 -12    0.51    0.47
  -3   1 -12    0.14    0.52
  -3   1 -12    0.21    0.55
  -3  -1 -12   -0.05    0.59
  -3  -1 -12   -0.82    1.13
  -3   1 -12    0.21    1.16
  -3   1 -13    2.41    0.67
  -3  -1 -13    2.40    0.53
  -3   1 -13    2.61    0.55
  -3  -1 -13    2.11    0.72
  -3   1 -13    2.54    0.73
  -3  -1 -13    3.40    1.42
  -3   1 -13    1.84    1.26
  -3  -1 -13    2.90    0.71
  -3   1 -13    2.83    0.70
  -3   1 -13    2.18    0.57
  -3  -1 -14   27.78    1.54
  -3   1 -14   25.35    1.54
  -3   1 -14   26.63    1.70
  -3  -1 -14   27.39    1.69
  -3   1 -14   26.70    1.69
  -3  -1 -14   23.51    1.69
  -3   1 -14   27.93    1.64
  -3  -1 -14   27.47    2.83
  -3   1 -14   24.71    2.73
  -3   1 -15   10.05    1.00
  -3   1 -15    8.88    1.02
  -3  -1 -15    9.67    1.01
  -3  -1 -15    9.09    0.87
  -3   1 -15   11.51    0.92
  -3  -1 -15   10.07    2.00
  -3  -1 -16    3.78    0.78
  -3   1 -16    3.46    0.79
  -3  -1 -16    4.44    0.70
  -3   1 -16    3.47    1.59
  -3  -1 -16    0.79    1.26
  -3  -1 -17    0.74    0.53
  -3  -1 -17   -0.06    0.64
  -3   1 -17    1.00    0.72
  -3  -1 -18   18.29    1.19
  -3   1 -18   18.40    1.32
  -3  -1 -18   16.80    1.29
  -3  -1 -19   10.05    0.92
  -3   1 -19    9.91    0.94
  -3   1 -20    3.95    0.61
  -3  -1 -20    4.95    0.64
  -3  -1 -21    1.14    0.42
  -3   1 -21    0.77    0.39
   3  -2 -21    7.98    0.61
   3   2 -21    7.63    0.62
   3  -2 -20    3.09    0.57
   3   2 -20    3.11    0.57
   3  -2 -20    3.42    0.53
   3  -2 -19    0.23    0.58
   3   2 -19    0.19    0.56
   3  -2 -19    0.08    0.49
   3  -2 -19    0.79    0.60
   3   2 -19   -0.87    0.60
   3   2 -18    6.47    0.88
   3  -2 -18    5.98    0.82
   3   2 -18    6.20    0.87
   3  -2 -18    6.54    0.83
   3  -2 -18    6.29    0.75
   3  -2 -17    4.78    0.70
   3  -2 -17    5.47    0.73
   3   2 -17    4.38    0.87
   3  -2 -17    5.62    0.84
   3   2 -17    3.79    0.83
   3  -2 -17    5.26    0.85
   3   2 -17    5.36    0.75
   3  -2 -16   33.21    1.82
   3  -2 -16   33.55    1.99
   3   2 -16   31.47    1.98
   3  -2 -16   31.24    1.78
   3   2 -16   33.24    1.84
  -3   2  16   30.00    1.72
   3   2 -16   33.07    3.16
   3  -2 -16   27.17    2.97
   3  -2 -15    9.93    0.91
   3   2 -15    7.99    1.84
   3  -2 -15    7.73    1.93
   3   2 -15   10.92    1.10
   3  -2 -15    9.94    1.10
   3  -2 -15    9.89    0.86
   3   2 -15   10.42    0.92
  -3   2  15    9.38    0.89
   3  -2 -14    4.75    1.71
   3   2 -14    4.91    1.62
   3  -2 -14    7.48    0.76
   3   2 -14    5.29    1.67
   3   2 -14    7.14    0.80
   3  -2 -14    6.55    0.92
   3   2 -14    6.98    0.94
   3  -2 -14    5.95    0.74
  -3   2  14    6.41    0.78
   3  -2 -13    2.84    0.58
   3   2 -13    3.23    0.63
   3  -2 -13    2.25    0.56
   3   2 -13    3.34    0.78
   3  -2 -13    2.57    0.73
   3   2 -13    4.25    1.58
  -3   2  13    1.97    1.01
   3   2 -13    2.97    0.62
   3  -2 -13    2.19    1.20
   3   2 -13    3.63    1.45
   3   2 -12   80.70    3.77
   3   2 -12   80.41    4.98
   3  -2 -12   84.75    5.07
   3  -2 -12   81.06    3.71
   3  -2 -12   80.88    3.72
   3   2 -12   79.06    3.76
   3   2 -12   85.98    5.18
  -3   2  12   78.65    4.47
   3   2 -12   83.35    3.78
   3  -2 -12   76.43    3.87
   3   2 -12   80.29    3.92
   3   2 -11   42.95    3.33
   3  -2 -11   47.69    3.39
   3   2 -11   45.32    3.46
  -3   2  11   49.93    3.11
   3   2 -11   49.25    2.39
   3  -2 -11   50.83    2.32
   3  -2 -11   50.83    2.34
   3   2 -11   42.88    2.34
   3  -2 -11   51.05    2.50
   3   2 -11   46.42    2.49
   3  -2 -10    2.41    0.44
   3  -2 -10    3.58    1.09
   3   2 -10    2.25    1.09
   3  -2 -10    3.02    0.42
  -3   2  10    2.05    1.04
   3  -2 -10    2.68    0.69
  -3   2  10    2.74    0.68
   3   2 -10    1.98    0.48
  -3  -2  10    2.97    0.78
  -3  -2   9    5.63    0.86
   3  -2  -9    6.28    0.51
   3  -2  -9    5.52    0.80
  -3   2   9    5.57    0.85
   3  -2  -9    7.18    1.17
   3   2  -9    6.03    1.21
   3   2  -9    5.94    0.58
   3  -2  -9    6.06    0.60
   3  -2  -8    0.25    0.28
   3  -2  -8    0.59    0.87
   3   2  -8    0.24    0.81
   3  -2  -8    0.36    0.37
  -3  -2   8    0.46    0.70
   3   2  -8    0.57    1.06
  -3   2   8   -0.20    0.65
   3  -2  -8    0.45    0.58
  -3  -2   7   32.10    1.96
  -3   2   7   33.54    2.00
  -3  -2   6  101.84    4.85
  -3   2   6  103.73    4.93
  -3   2   5  104.44    4.95
  -3  -2   5  102.25    4.84
  -3   2   4   48.93    2.69
  -3  -2   4   51.60    2.63
  -3  -2   3    0.69    0.67
  -3   2   3    0.53    0.75
  -3   2   2  365.24   15.68
  -3  -2   2  354.95   15.60
  -3  -2   1  309.38   13.40
  -3   2   1  321.34   13.40
  -3  -2   1  294.79   13.46
  -3   2   0   38.06    1.83
   3   2   0   37.86    2.18
  -3  -2   0   41.45    2.02
  -3   2   0   41.46    2.02
   3   2   1  312.20   14.61
  -3   2  -1  342.50   14.50
  -3  -2  -1  331.85   14.51
  -3  -2  -1  341.84   14.43
  -3   2  -1  334.19   14.42
  -3  -2  -2  321.21   14.41
  -3   2  -2  329.85   14.41
  -3   2  -2  333.04   14.41
  -3  -2  -2  331.25   14.39
   3   2   2  344.74   14.64
  -3   2  -2  342.41   14.40
  -3  -2  -2  327.62   14.45
  -3  -2  -3    8.49    0.89
  -3   2  -3    6.94    0.81
  -3   2  -3    7.35    0.86
  -3  -2  -3    7.02    0.83
   3   2   3    6.04    0.92
  -3   2  -3    7.63    0.78
  -3  -2  -3    6.73    0.90
  -3  -2  -4   15.80    1.28
  -3   2  -4   17.20    1.26
  -3   2  -4   15.24    1.25
  -3  -2  -4   15.78    1.25
   3   2   4   17.56    1.42
  -3   2  -4   15.61    1.00
   3  -2   4   14.61    1.03
  -3   2  -5  225.73   10.37
  -3  -2  -5  233.76   10.42
  -3   2  -5  238.00   10.43
  -3  -2  -5  233.58   10.40
   3  -2   5  224.19    9.94
  -3   2  -5  234.42    9.95
  -3   2  -6   30.32    1.47
  -3   2  -6   33.55    2.15
  -3  -2  -6   34.61    2.16
   3  -2   6   31.69    1.51
  -3  -2  -6   35.08    2.16
  -3   2  -6   29.37    2.06
  -3  -2  -7   58.06    2.60
  -3  -2  -7   56.43    3.32
  -3  -2  -7   55.65    3.29
  -3   2  -7   58.01    3.32
  -3  -2  -8  451.71   18.81
  -3  -2  -8  471.43   19.69
  -3   2  -8  442.79   19.65
  -3  -2  -8  453.29   18.74
  -3   2  -8  412.87   18.74
  -3  -2  -9    4.92    0.58
  -3  -2  -9    4.44    1.09
  -3   2  -9    3.82    1.10
  -3  -2  -9    4.92    0.52
  -3   2  -9    4.16    0.47
  -3   2  -9    5.55    0.52
  -3  -2 -10  208.86    9.01
  -3  -2 -10  209.34   10.07
  -3   2 -10  218.61   10.14
  -3   2 -10  200.07    8.94
  -3  -2 -10  206.09    8.94
  -3   2 -11    2.60    0.58
  -3  -2 -11    3.14    0.62
  -3  -2 -11    2.49    0.50
  -3  -2 -11    2.03    1.17
  -3   2 -11    2.28    1.11
  -3   2 -11    3.02    0.62
  -3  -2 -11    2.91    0.61
  -3   2 -11    2.62    0.62
  -3  -2 -11    2.58    0.58
  -3   2 -11    2.62    0.47
  -3   2 -11    2.07    0.48
  -3  -2 -12   47.92    3.62
  -3   2 -12   49.37    3.64
  -3   2 -12   48.33    2.46
  -3  -2 -12   51.06    2.54
  -3  -2 -12   49.07    2.59
  -3   2 -12   49.68    2.59
  -3  -2 -12   48.87    2.59
  -3   2 -12   51.75    2.60
  -3  -2 -12   52.81    2.48
  -3  -2 -13  126.75    6.89
  -3   2 -13  121.26    6.91
  -3   2 -13  120.26    5.42
  -3  -2 -13  118.11    5.47
  -3   2 -13  121.01    5.57
  -3  -2 -13  119.18    5.54
  -3  -2 -13  119.66    5.54
  -3   2 -13  118.94    5.56
  -3  -2 -13  118.77    5.42
  -3   2 -14   43.99    2.31
  -3  -2 -14   46.00    2.37
  -3  -2 -14   41.65    3.48
  -3   2 -14   43.04    3.64
  -3  -2 -14   43.00    2.41
  -3   2 -14   41.96    2.42
  -3  -2 -14   49.14    2.37
  -3   2 -15    6.00    0.76
  -3  -2 -15    6.43    1.70
  -3   2 -15    4.09    1.47
  -3  -2 -15    6.67    0.85
  -3  -2 -15    6.42    0.78
  -3  -2 -15    4.61    0.80
  -3   2 -15    6.09    0.84
   3   2  16   15.56    2.18
  -3  -2 -16   15.39    1.17
  -3  -2 -16   15.09    1.24
  -3   2 -16   16.79    1.27
  -3  -2 -16   16.27    2.30
  -3   2 -16   16.33    2.36
  -3  -2 -17    2.81    0.71
  -3   2 -17    1.87    0.71
  -3  -2 -17    1.42    0.62
  -3  -2 -18    4.50    0.72
  -3   2 -18    5.14    0.77
  -3  -2 -18    4.57    0.72
  -3   2 -19    7.55    0.76
  -3  -2 -19    7.00    0.76
  -3  -2 -19    7.13    0.74
  -3   2 -20    6.08    0.62
  -3  -2 -20    6.38    0.63
  -3  -2 -21    8.05    0.56
  -3   2 -21    8.61    0.60
   3  -3 -20    3.15    0.40
   3   3 -20    2.81    0.43
   3  -3 -20    1.87    0.41
   3  -3 -19   -0.10    0.43
   3   3 -19    0.82    0.47
   3  -3 -19    0.58    0.45
   3  -3 -18    3.73    0.64
   3   3 -18    2.98    0.64
   3  -3 -18    2.19    0.55
  -3   3  18    3.70    0.54
   3   3 -18    3.16    0.65
   3   3 -18    2.82    0.62
   3  -3 -18    2.33    0.58
   3  -3 -17   10.72    0.92
   3   3 -17    7.35    0.88
   3  -3 -17    9.80    0.85
  -3   3  17    7.42    0.78
   3  -3 -17    8.42    0.79
   3   3 -17    8.98    0.94
   3  -3 -17    8.50    0.89
   3   3 -17    8.65    0.87
   3   3 -16   16.65    1.26
   3   3 -16   18.26    1.33
   3  -3 -16   18.49    1.30
   3  -3 -16   17.78    1.20
   3  -3 -16   17.75    1.18
   3  -3 -16   16.95    1.29
   3   3 -16   19.34    1.34
  -3   3  16   19.62    1.24
   3  -3 -15    6.94    0.89
   3   3 -15    6.22    0.88
   3  -3 -15    7.07    0.74
  -3   3  15    8.75    0.87
   3  -3 -15    7.07    0.79
   3  -3 -15    5.21    1.45
   3   3 -15    7.84    1.63
   3   3 -15    8.93    0.86
  -3   3  14    3.97    1.23
   3  -3 -14    3.08    1.32
   3   3 -14    4.85    1.45
   3   3 -14    3.52    0.72
   3  -3 -14    3.72    0.61
   3  -3 -14    3.84    0.64
  -3   3  14    3.34    0.76
   3  -3 -14    4.36    0.76
   3   3 -14    3.84    0.77
   3   3 -14    3.98    0.73
  -3   3  13   20.44    2.10
   3  -3 -13   20.97    2.29
   3   3 -13   19.63    2.33
   3   3 -13   21.32    1.37
   3  -3 -13   20.79    1.24
   3  -3 -13   21.01    1.30
   3  -3 -13   18.88    1.39
   3   3 -13   20.48    1.43
   3   3 -13   22.30    1.34
   3  -3 -12   20.65    1.25
   3   3 -12   20.84    1.30
  -3   3  12   21.25    2.14
   3  -3 -12   19.03    1.33
   3   3 -12   20.38    1.38
   3  -3 -12   22.02    1.21
   3   3 -12   16.01    2.06
   3  -3 -12   16.80    2.02
   3  -3 -11    2.64    0.46
   3   3 -11    2.45    0.54
   3  -3 -11    3.27    1.11
   3   3 -11    2.35    1.10
   3  -3 -11    1.35    0.56
   3   3 -11    3.10    0.65
   3   3 -11    1.36    1.27
  -3   3  11    2.78    0.84
  -3   3  11    2.74    1.12
  -3  -3  11    3.11    0.83
   3   3 -10   11.54    0.83
   3   3 -10   11.26    1.59
   3  -3 -10   12.08    1.60
  -3  -3  10   11.44    1.25
   3   3 -10   12.36    0.89
   3  -3 -10   11.20    0.83
   3   3 -10   11.28    0.95
   3  -3 -10   13.64    0.82
   3   3 -10   15.70    2.02
  -3   3  10   12.64    1.35
   3  -3  -9    0.80    0.33
  -3   3   9    1.67    0.88
   3   3  -9    1.67    1.09
   3  -3  -9    0.54    0.83
   3   3  -9   -0.28    0.93
   3  -3  -9    0.93    0.35
  -3  -3   9    1.17    0.75
   3   3  -9    1.00    0.44
   3  -3  -9    0.56    0.38
   3   3  -8    2.32    1.16
  -3   3   8    2.54    0.99
   3  -3  -8    1.16    0.83
   3   3  -8    2.08    0.88
  -3  -3   8    1.84    0.78
   3  -3  -8    2.55    0.37
   3   3  -8    2.23    0.47
   3  -3  -8    2.11    0.41
  -3   3   7  208.18    8.97
  -3  -3   7  200.59    8.79
   3  -3  -7  185.57    8.89
   3   3  -7  190.30    8.96
   3  -3  -7  185.94    8.23
   3   3  -7  207.11    9.45
  -3   3   6   22.24    1.82
  -3  -3   6   23.31    1.66
   3  -3  -6   23.23    1.67
   3   3  -6   21.61    1.67
   3   3  -6   21.10    2.00
  -3  -3   5   79.95    4.11
  -3   3   5   86.02    4.32
   3   3  -5   81.75    4.29
  -3   3   4   22.39    1.78
  -3  -3   4   22.00    1.64
   3   3  -4   22.40    1.69
  -3  -3   3   20.48    1.55
  -3   3   3   22.11    1.68
   3   3  -3   18.82    1.55
  -3  -3   3   20.57    1.33
  -3   3   3   18.22    1.25
  -3   3   2  108.35    4.99
  -3  -3   2  104.56    4.89
   3   3  -2   93.19    4.91
  -3   3   2  100.04    4.57
  -3  -3   2   98.26    4.60
   3   3  -1   88.27    4.50
  -3   3   1   88.07    4.19
  -3  -3   1   96.75    4.47
  -3  -3   1   94.20    4.12
  -3   3   1   85.29    4.05
  -3   3   0    8.95    0.72
  -3   3   0    8.21    0.66
  -3  -3   0    9.59    0.73
  -3   3   0    9.53    1.12
  -3   3  -1  171.56    7.46
  -3   3  -1  176.69    7.87
  -3  -3  -1  178.06    7.57
  -3   3  -1  164.22    7.51
  -3   3  -2   69.48    3.42
  -3  -3  -2   67.82    3.52
  -3  -3  -2   68.67    3.20
  -3   3  -2   62.88    3.15
  -3  -3  -3    3.74    0.62
  -3   3  -3    5.35    0.74
  -3   3  -3    4.91    0.85
  -3  -3  -3    3.92    0.94
  -3  -3  -3    4.27    0.66
  -3   3  -3    4.08    0.65
  -3  -3  -4  147.60    6.16
  -3   3  -4  133.85    6.44
  -3  -3  -4  142.35    6.49
   3  -3   4  141.81    6.46
  -3   3  -4  137.98    6.42
  -3   3  -4  138.30    6.48
  -3  -3  -4  132.64    6.40
  -3  -3  -5   13.19    1.22
  -3  -3  -5   14.32    1.21
  -3   3  -5   14.36    1.26
  -3   3  -5   13.51    0.85
   3  -3   5   14.07    1.11
  -3   3  -5   12.95    1.05
  -3  -3  -5   13.92    0.86
   3   3   5   13.24    1.52
  -3  -3  -6    5.33    0.93
  -3   3  -6    6.66    1.02
  -3   3  -6    6.26    0.59
   3  -3   6    6.98    0.76
   3   3   6    5.43    1.29
  -3   3  -6    6.09    0.68
  -3  -3  -6    6.73    0.58
  -3   3  -7   16.32    0.98
  -3   3  -7   18.26    1.62
  -3  -3  -7   14.14    1.42
  -3  -3  -7   15.59    0.96
   3   3   7   20.17    1.94
  -3  -3  -8  169.38    7.73
  -3   3  -8  164.07    7.77
  -3  -3  -8  156.83    6.88
  -3  -3  -8  163.71    6.87
  -3   3  -8  147.12    6.89
  -3  -3  -8  157.77    6.94
  -3  -3  -9   33.28    2.43
  -3   3  -9   34.59    2.51
   3   3   9   32.30    2.13
  -3  -3  -9   30.04    1.56
  -3   3  -9   30.15    1.59
  -3  -3  -9   28.83    1.64
  -3  -3  -9   31.06    1.55
  -3   3 -10   -0.07    0.40
  -3  -3 -10    0.44    0.44
  -3  -3 -10    0.50    0.42
  -3   3 -10    0.50    0.96
  -3  -3 -10    0.16    0.87
  -3  -3 -10    0.44    0.66
  -3  -3 -10    0.08    0.50
  -3   3 -10    0.07    0.42
  -3   3 -10    0.31    0.36
  -3  -3 -10    0.61    0.42
  -3   3 -10    0.17    0.46
  -3  -3 -11   27.97    1.43
  -3   3 -11   26.38    2.38
  -3  -3 -11   24.25    2.34
  -3   3 -11   24.28    1.39
  -3  -3 -11   25.68    1.48
  -3   3 -11   23.78    1.37
  -3   3 -11   24.55    1.42
  -3  -3 -11   24.33    1.40
  -3  -3 -11   25.43    1.49
  -3   3 -11   26.58    1.52
  -3  -3 -12   65.78    3.00
  -3  -3 -12   54.99    4.00
  -3   3 -12   61.41    4.17
  -3   3 -12   65.09    2.97
  -3  -3 -12   59.04    3.03
  -3   3 -12   55.17    2.88
  -3   3 -12   67.97    3.00
  -3  -3 -12   66.13    3.09
  -3   3 -12   62.15    3.08
  -3  -3 -12   59.95    2.93
  -3  -3 -13   63.47    3.13
  -3   3 -13   63.84    3.15
  -3  -3 -13   63.92    3.05
  -3   3 -13   67.66    4.45
  -3  -3 -13   58.33    4.19
  -3   3 -13   64.63    3.04
  -3  -3 -13   59.00    3.02
  -3   3 -13   61.57    3.03
   3   3  13   65.57    4.65
  -3  -3 -13   62.86    3.10
  -3  -3 -14    0.51    0.58
  -3   3 -14    0.23    1.21
  -3  -3 -14    0.22    1.14
  -3   3 -14    0.31    0.54
  -3   3 -14    0.68    0.65
  -3  -3 -14    0.91    0.63
  -3  -3 -14    0.43    0.51
   3   3  14    0.55    1.26
  -3  -3 -14    0.71    0.59
  -3  -3 -15    0.77    0.61
  -3  -3 -15    0.88    1.20
  -3   3 -15   -0.23    1.14
  -3   3 -15    0.05    0.54
  -3  -3 -15    0.74    0.53
  -3  -3 -15    0.80    0.59
   3   3  15    0.27    1.18
  -3   3 -15   -0.06    0.56
  -3  -3 -15    0.32    0.55
  -3  -3 -16    5.08    0.69
  -3  -3 -16    5.23    0.75
  -3   3 -16    6.10    0.78
  -3  -3 -16    3.55    0.70
  -3  -3 -16    5.41    0.71
  -3  -3 -17    1.16    0.52
  -3   3 -17    1.69    0.62
  -3  -3 -17    1.28    0.57
  -3  -3 -17    2.24    0.61
  -3  -3 -18   13.86    0.91
  -3  -3 -18   12.93    0.95
  -3   3 -18   12.42    0.95
  -3  -3 -18   11.97    0.95
  -3  -3 -19   -0.61    0.41
  -3  -3 -19   -0.21    0.40
  -3   3 -19    0.48    0.43
  -3  -3 -19    0.28    0.42
  -3  -3 -20   12.86    0.74
   3  -4 -19    0.19    0.36
  -3   4  18    0.30    0.42
   3  -4 -18    0.34    0.41
   3  -4 -17    0.80    0.48
  -3   4  17    0.27    0.53
   3  -4 -17    0.62    0.42
  -3   4  16    5.27    0.73
   3  -4 -16    3.51    0.65
   3   4 -16    4.91    0.66
   3   4 -16    2.74    0.58
   3  -4 -16    3.95    0.55
   3  -4 -15    0.09    0.52
  -3   4  15    0.10    0.63
   3  -4 -15    0.61    0.46
   3   4 -15    0.05    0.52
   3   4 -15   -0.94    0.55
  -3   4  14   12.41    1.08
  -3   4  14   16.05    1.91
   3   4 -14   13.61    1.05
   3  -4 -14   11.13    0.87
   3   4 -14   12.66    1.00
   3  -4 -14   11.82    0.95
   3   4 -14    9.36    0.93
   3  -4 -13    5.50    0.71
  -3   4  13    5.19    1.45
   3   4 -13    6.30    0.78
   3  -4 -13    6.63    0.67
   3   4 -13    5.31    0.75
   3   4 -12    6.29    0.76
   3  -4 -12    6.49    0.72
   3   4 -12    6.17    0.79
   3   4 -12    7.49    1.78
  -3   4  12    8.62    1.72
   3   4 -12    5.20    1.28
   3  -4 -12    6.99    0.68
  -3  -4  11   56.99    3.34
   3   4 -11   58.19    3.80
   3   4 -11   58.21    2.86
  -3   4  11   58.01    3.53
   3   4 -11   57.38    2.80
   3  -4 -11   59.21    2.77
   3  -4 -10   21.46    1.21
   3  -4 -10   23.08    1.22
   3   4 -10   18.93    1.88
   3   4 -10   23.00    1.32
  -3   4  10   23.24    2.01
   3   4 -10   21.34    1.29
   3   4 -10   20.52    2.45
   3  -4 -10   22.99    1.27
  -3  -4  10   17.63    1.71
   3   4  -9    2.04    0.55
   3  -4  -9    2.17    0.47
  -3  -4   9    3.25    0.93
   3   4  -9    1.04    0.77
   3  -4  -9    1.76    0.40
   3   4  -9    0.42    1.24
  -3   4   9    2.74    1.06
   3   4  -8   22.24    2.36
   3   4  -8   26.68    1.49
  -3  -4   8   27.07    1.97
  -3   4   8   28.38    2.21
   3   4  -8   25.01    1.97
   3   4  -8   25.16    1.45
   3  -4  -8   27.90    1.37
   3   4  -7   33.46    2.59
   3   4  -7   29.22    1.62
  -3   4   7   32.26    2.35
  -3  -4   7   28.44    2.06
   3   4  -7   30.13    2.01
   3   4  -7   27.76    1.52
   3  -4  -7   29.07    1.45
  -3  -4   6   15.84    1.58
   3   4  -6   17.00    1.85
  -3   4   6   17.05    1.70
   3   4  -6   17.87    1.09
   3  -4  -6   16.25    0.90
   3   4  -6   13.89    1.26
  -3   4   5   10.56    0.94
   3   4  -5    8.32    0.93
   3   4  -5   10.62    1.47
  -3   4   5   12.44    1.55
   3   4  -5   12.30    0.87
  -3  -4   5   11.18    1.33
   3  -4  -5   11.45    0.69
   3   4  -5   11.51    1.37
  -3  -4   4    2.11    0.98
   3   4  -4    2.05    0.52
   3   4  -4    1.44    0.92
  -3   4   4    1.97    1.14
  -3   4   4    1.68    0.81
   3   4  -4    1.25    0.87
   3   4  -4   -0.18    0.55
  -3   4   3  234.65   10.00
  -3   4   3  240.45   10.80
  -3  -4   3  228.96   10.63
  -3   4   3  216.30   10.51
   3   4  -3  234.26   10.75
   3   4  -3  233.67   10.70
  -3   4   2   65.22    3.01
   3   4  -2   66.89    3.10
  -3  -4   2   69.30    3.69
  -3   4   2   62.59    3.41
   3   4  -2   68.91    3.74
   3   4  -2   64.40    3.55
  -3   4   1  230.86    9.89
   3   4  -1  233.45    9.95
  -3  -4   1  225.32   10.52
   3   4  -1  228.22   10.63
  -3   4   1  216.87   10.20
   3   4  -1  232.10   10.33
  -3   4   0   14.32    0.92
   3   4   0   15.29    0.97
   3   4   0   14.14    1.54
  -3   4   0   15.99    1.13
   3   4   0   14.16    1.17
  -3   4   0   14.58    1.51
   3   4   1  132.07    5.73
  -3   4  -1  130.53    5.70
  -3   4  -1  125.12    5.82
   3   4   1  127.53    6.48
  -3   4  -1  127.27    6.30
   3   4   2  113.91    5.14
  -3   4  -2  118.22    5.16
   3   4   2  123.93    6.00
  -3   4  -2  109.15    5.18
  -3  -4  -2  122.09    5.87
  -3   4  -2  124.81    5.75
  -3   4  -3   28.47    2.05
  -3  -4  -3   27.45    2.18
   3  -4   3   30.88    2.13
  -3  -4  -3   32.01    1.61
   3   4   3   32.00    2.34
   3   4   3   30.91    1.57
  -3  -4  -4   13.88    1.60
   3  -4   4   15.05    1.45
  -3   4  -4   16.14    1.39
  -3  -4  -4   17.98    1.02
   3   4   4   14.15    0.93
  -3   4  -4   16.27    1.01
   3   4   4   11.41    1.60
  -3   4  -5  133.36    6.44
  -3   4  -5  137.54    6.19
  -3   4  -5  143.00    6.57
   3  -4   5  154.39    6.65
  -3  -4  -5  128.96    6.83
  -3  -4  -5  141.97    6.19
  -3  -4  -6   11.33    1.41
   3  -4   6   14.60    1.20
  -3   4  -6   10.92    1.06
  -3   4  -6   11.95    1.14
  -3   4  -6   13.07    0.90
  -3  -4  -6   10.89    0.82
  -3   4  -7   70.67    3.82
  -3   4  -7   67.84    3.26
  -3   4  -7   70.00    3.32
  -3  -4  -7   70.46    4.00
  -3  -4  -7   75.52    3.29
  -3   4  -8  224.79   10.37
  -3  -4  -8  215.83   10.39
  -3   4  -8  215.90    9.64
  -3   4  -8  221.96    9.70
  -3  -4  -8  221.17    9.70
  -3  -4  -8  230.16    9.66
  -3  -4  -9   11.92    0.82
  -3  -4  -9   11.24    0.78
  -3   4  -9    8.59    1.29
  -3  -4  -9    9.50    1.36
  -3   4  -9   10.19    0.81
  -3   4  -9   11.02    0.89
  -3  -4  -9   11.57    0.90
   3   4   9    9.47    1.44
  -3   4 -10   14.19    1.02
  -3  -4 -10   15.55    1.02
  -3  -4 -10   14.73    0.98
  -3   4 -10   16.46    1.73
   3   4  10   17.42    2.22
  -3   4 -10   15.06    1.02
  -3   4 -10   16.96    1.09
  -3  -4 -10   16.14    1.10
  -3  -4 -10   15.57    1.59
  -3  -4 -11    0.59    0.46
  -3   4 -11    0.67    0.97
  -3   4 -11    0.89    0.49
  -3   4 -11    0.37    0.44
  -3   4 -11   -0.33    0.52
  -3  -4 -11    0.46    0.55
   3   4  11    1.03    1.22
  -3  -4 -11    0.40    0.47
  -3  -4 -12   18.28    1.17
  -3  -4 -12   17.83    1.18
  -3   4 -12   18.05    2.03
   3   4  12   19.18    2.44
  -3   4 -12   16.79    1.19
  -3  -4 -12   19.57    1.27
  -3   4 -12   17.39    1.17
  -3   4 -12   19.84    1.22
  -3   4 -12   21.01    1.20
  -3  -4 -13   22.51    1.32
  -3   4 -13   21.56    1.32
   3   4  13   23.35    2.69
  -3   4 -13   19.79    1.30
  -3  -4 -13   20.41    1.27
  -3  -4 -13   21.33    1.35
  -3   4 -13   20.35    1.25
  -3   4 -13   20.87    1.29
  -3   4 -14    0.21    0.49
  -3  -4 -14    0.41    0.52
  -3  -4 -14    0.49    0.59
  -3  -4 -14    1.27    0.54
  -3   4 -14   -0.27    0.54
  -3   4 -15    3.77    0.62
  -3   4 -15    5.10    0.66
  -3  -4 -15    5.24    0.67
  -3  -4 -15    4.36    0.66
  -3  -4 -15    5.15    0.75
  -3  -4 -16    1.29    0.51
  -3  -4 -16    0.85    0.51
  -3   4 -16    0.73    0.46
  -3   4 -16    1.03    0.50
  -3  -4 -17   24.18    1.34
  -3  -4 -17   24.17    1.40
   3   4  18   46.49    2.20
  -3  -4 -18   44.71    2.21
  -3  -4 -18   44.94    2.18
  -3  -4 -19    0.05    0.30
  -3  -4 -19   -0.21    0.36
   3   5 -18    0.30    0.39
   3  -5 -18    0.65    0.35
  -3   5  18    0.18    0.39
   3   5 -17    5.46    0.63
   3  -5 -17    5.36    0.59
  -3   5  17    6.69    0.65
   3   5 -16    1.03    0.51
   3  -5 -16    0.76    0.39
   3   5 -16    1.60    0.55
   3  -5 -16    0.60    0.44
  -3   5  16    1.86    0.60
   3   5 -15    2.82    0.65
   3   5 -15    1.45    0.63
   3  -5 -15    1.46    0.52
  -3   5  15    2.51    0.66
   3   5 -15    1.44    0.58
   3  -5 -15    2.15    0.46
   3   5 -14   24.64    1.53
  -3   5  14   23.82    1.57
   3  -5 -14   26.45    1.39
   3  -5 -14   24.73    1.46
   3  -5 -13   23.53    1.43
  -3   5  13   22.11    2.46
   3   5 -13   23.43    1.47
  -3   5  13   27.44    1.61
   3  -5 -13   22.84    1.32
  -3   5  13   24.32    2.49
   3   5 -12   39.70    2.01
   3  -5 -12   34.40    1.84
  -3   5  12   32.49    3.12
  -3   5  12   36.51    3.13
   3  -5 -12   37.44    1.95
  -3   5  11    0.73    0.96
   3   5 -11    0.99    0.61
   3  -5 -11    1.35    0.42
  -3   5  11    0.47    1.15
   3   5 -11    0.68    0.55
  -3   5  10    5.74    1.35
   3   5 -10    4.96    1.64
   3   5 -10    5.32    0.71
  -3   5  10    5.36    1.42
   3  -5 -10    4.49    0.53
   3  -5 -10    3.87    0.53
  -3  -5  10    5.63    1.12
   3   5  -9    2.89    0.66
  -3   5   9    3.82    1.25
   3   5  -9    5.30    1.63
   3   5  -9    4.37    0.71
  -3  -5   9    4.42    1.04
   3  -5  -9    4.09    0.50
  -3   5   9    4.83    1.30
   3   5  -8   14.86    1.04
  -3   5   8   13.95    1.83
   3   5  -8   13.11    1.94
   3   5  -8   16.19    1.13
  -3  -5   8   13.37    1.55
   3  -5  -8   12.99    0.86
  -3   5   8   14.52    1.85
   3   5  -7   15.31    1.01
   3   5  -7   15.01    1.07
  -3   5   7   15.52    1.86
  -3  -5   7   14.49    1.57
   3  -5  -7   12.15    0.83
  -3   5   7   16.41    1.89
   3   5  -7   15.74    1.98
  -3   5   6    3.65    1.10
   3   5  -6    4.17    0.68
   3   5  -6    4.50    0.62
  -3  -5   6    3.63    1.13
   3  -5  -6    3.92    0.47
   3   5  -6    3.98    1.20
  -3   5   6    3.77    1.30
   3   5  -5    7.00    1.24
  -3   5   5    5.81    1.17
   3   5  -5    7.44    0.77
  -3  -5   5    4.90    1.22
   3   5  -5    5.78    0.62
   3  -5  -5    5.92    0.54
  -3   5   5    8.73    1.50
   3   5  -5    6.35    1.25
   3   5  -4    6.79    1.18
  -3   5   4    5.48    1.05
   3   5  -4    6.66    0.67
  -3  -5   4    4.84    1.16
  -3   5   4    7.07    1.45
   3   5  -4    5.62    1.19
   3  -5  -4    7.53    0.58
  -3   5   3    1.75    0.71
   3   5  -3    2.27    1.02
   3   5  -3    2.96    0.66
   3   5  -3    2.75    0.87
  -3   5   3    1.32    1.16
  -3   5   3    2.14    0.49
  -3  -5   3    2.02    1.09
   3  -5  -3    1.98    0.39
  -3   5   2    5.71    0.91
   3   5  -2    7.01    1.30
   3   5  -2    5.09    0.97
   3  -5  -2    6.09    0.59
  -3   5   2    6.64    0.64
  -3  -5   2    6.93    1.31
  -3   5   2    5.92    0.60
   3   5  -2    6.02    0.73
   3   5  -1   31.10    2.31
   3   5  -1   29.17    1.60
  -3   5   1   29.40    1.52
   3  -5  -1   27.49    1.43
  -3   5   1   29.96    2.34
  -3  -5   1   28.99    2.31
  -3   5   1   28.19    1.43
  -3   5   0    0.94    1.06
   3   5   0   -0.26    0.43
  -3   5   0    1.06    0.47
   3   5   0    0.59    0.50
  -3   5   0    0.34    0.50
   3   5   0    0.90    0.86
  -3  -5   0    1.19    1.13
   3   5   1    2.65    0.59
   3   5   1    2.33    0.47
  -3   5  -1    2.66    0.55
   3   5   1    3.73    1.04
  -3   5  -1    1.82    1.07
  -3   5  -2   44.63    2.28
   3   5   2   45.00    2.25
   3   5   2   44.74    2.15
  -3   5  -2   47.07    2.26
  -3  -5  -2   44.07    2.24
   3   5   2   39.63    2.99
  -3   5  -2   42.86    2.92
   3  -5   2   42.86    2.88
  -3  -5  -2   47.60    3.13
   3   5   3   15.18    1.03
  -3   5  -3   13.98    1.06
   3   5   3   15.57    1.79
  -3  -5  -3   17.76    1.08
   3  -5   3   16.29    1.69
  -3  -5  -3   16.20    1.81
  -3   5  -3   15.10    1.61
   3   5   4   43.16    2.21
  -3  -5  -4   50.15    2.30
   3   5   4   43.12    3.20
   3  -5   4   42.17    2.82
  -3   5  -4   42.78    2.83
  -3  -5  -4   42.77    3.07
  -3  -5  -5    2.99    0.54
   3   5   5    2.61    0.50
  -3   5  -5    3.66    0.63
  -3  -5  -5    3.60    1.31
   3  -5   5    5.31    1.06
  -3   5  -5    3.87    0.94
   3   5   5    2.26    1.01
  -3   5  -6    1.38    0.72
  -3   5  -6    2.02    0.54
  -3  -5  -6    2.22    0.51
  -3   5  -6    2.27    0.63
   3   5   6    0.60    1.03
  -3  -5  -6    0.15    1.12
   3  -5   6    2.34    0.79
   3   5   7   37.16    3.09
  -3   5  -7   34.76    1.90
  -3  -5  -7   33.14    1.83
  -3  -5  -7   35.52    2.68
  -3   5  -7   35.11    1.83
  -3  -5  -7   34.64    1.80
   3   5   8    6.68    1.50
   3   5   8    7.36    1.69
  -3   5  -8    7.62    0.83
  -3  -5  -8    7.87    1.42
  -3  -5  -8    7.10    0.75
  -3   5  -8    6.95    0.74
  -3  -5  -8    6.43    0.70
   3   5   9   95.75    6.06
   3   5   9   97.79    5.54
  -3  -5  -9   95.86    5.42
  -3   5  -9   98.03    4.55
  -3   5  -9  102.72    4.63
  -3  -5  -9   98.75    4.58
  -3  -5  -9   99.01    4.53
  -3  -5  -9   99.72    4.49
  -3  -5 -10  130.42    5.81
  -3   5 -10  128.38    5.85
  -3  -5 -10  109.11    6.54
  -3  -5 -10  137.09    5.92
  -3   5 -10  132.47    5.92
  -3  -5 -10  129.42    5.83
  -3   5 -10  129.99    5.85
  -3   5 -11   11.21    0.89
  -3  -5 -11    9.00    0.82
  -3  -5 -11   10.76    0.95
  -3  -5 -11   10.10    0.81
  -3   5 -11    9.18    0.79
  -3   5 -11    9.13    0.91
  -3  -5 -12  198.98    8.85
  -3  -5 -12  199.59    8.91
  -3   5 -12  194.39    8.88
  -3   5 -12  207.45    8.90
  -3   5 -12  205.93    8.84
  -3  -5 -12  203.03    8.85
  -3   5 -13   17.31    1.15
  -3  -5 -13   18.64    1.23
  -3   5 -13   18.47    1.18
  -3  -5 -13   16.59    1.13
  -3   5 -13   18.42    1.13
  -3   5 -14   15.96    1.00
  -3  -5 -14   15.14    1.07
  -3   5 -14   14.48    1.04
  -3  -5 -14   14.70    1.00
  -3  -5 -14   13.80    0.99
  -3   5 -14   14.09    0.95
  -3  -5 -15   16.64    1.10
  -3  -5 -15   16.28    1.08
  -3   5 -15   17.14    1.04
  -3  -5 -15   16.13    1.05
  -3  -5 -16   12.72    0.87
  -3  -5 -16   11.40    0.82
  -3  -5 -17   13.62    0.91
  -3  -5 -17   15.93    0.91
  -3  -5 -18   19.82    1.12
  -3  -5 -18   22.52    1.11
   3  -6 -17    2.92    0.40
  -3   6  17    3.15    0.45
   3   6 -17    3.25    0.44
  -3   6  16    5.54    0.63
   3  -6 -16    4.70    0.52
   3   6 -16    6.02    0.59
   3   6 -16    4.81    0.55
   3  -6 -15    2.41    0.48
  -3   6  15    3.87    0.64
   3   6 -15    3.20    0.55
   3   6 -15    2.26    0.55
  -3   6  14    5.53    0.74
   3  -6 -14    5.21    0.60
   3   6 -14    4.79    0.68
   3   6 -14    5.02    0.68
   3   6 -14    3.61    0.66
   3  -6 -13    4.42    0.62
   3   6 -13    4.87    0.74
   3   6 -13    3.89    0.74
   3   6 -12    1.62    0.67
   3   6 -12    0.49    0.63
   3   6 -11    5.59    0.82
   3   6 -11    6.80    0.89
  -3   6  11    7.63    1.50
  -3   6  10   31.17    2.62
  -3   6  10   28.62    2.71
  -3   6  10   32.68    1.85
   3   6 -10   29.39    1.75
   3   6  -9    1.63    0.66
   3   6  -9    1.03    0.65
  -3   6   9    2.50    1.21
  -3  -6   9    1.69    0.95
   3  -6  -9    0.30    0.38
  -3   6   9    0.63    0.93
   3   6  -8    4.07    0.71
   3   6  -8    5.44    0.80
  -3   6   8    6.45    1.50
  -3  -6   8    4.30    1.15
   3  -6  -8    4.05    0.50
  -3   6   8    4.37    1.27
   3   6  -7    1.05    0.63
   3   6  -7    0.38    0.68
  -3   6   7    2.43    1.43
  -3  -6   7    0.14    0.94
   3  -6  -7    0.15    0.36
  -3   6   7    0.37    0.92
   3   6  -6    0.76    0.54
  -3   6   6   -0.19    1.25
   3   6  -6    0.65    0.67
  -3  -6   6    0.43    0.96
   3  -6  -6    0.44    0.38
  -3   6   6    0.17    0.88
   3   6  -5   10.77    0.90
   3   6  -5   10.08    1.02
  -3   6   5    8.91    0.89
  -3   6   5   10.58    1.84
  -3  -6   5    7.60    1.44
  -3   6   5    9.32    1.36
  -3   6   5   10.72    0.90
   3  -6  -5   10.42    0.73
  -3   6   4   59.85    3.94
   3   6  -4   66.19    4.22
   3   6  -4   73.16    3.45
   3  -6  -4   69.92    3.25
  -3   6   4   70.19    3.34
  -3  -6   4   74.37    4.30
  -3   6   4   82.52    4.67
   3   6  -4   72.51    3.36
  -3   6   4   71.43    3.43
   3   6  -3   29.46    1.72
   3   6  -3   32.55    1.81
  -3   6   3   29.56    1.74
  -3  -6   3   31.16    2.52
   3  -6  -3   30.52    1.57
  -3   6   3   29.66    1.62
   3   6  -3   28.88    2.52
   3  -6  -2    3.40    0.51
  -3   6   2    3.48    0.53
  -3   6   2    2.48    0.70
   3   6  -2    3.56    0.73
   3   6  -2    2.76    0.62
  -3   6   2    4.33    0.64
   3   6  -2    3.96    1.12
  -3  -6   2    3.30    1.25
  -3   6   1    3.33    0.68
  -3   6   1    1.77    1.29
   3   6  -1    2.02    0.58
  -3   6   1    2.08    0.57
   3   6  -1    1.04    0.64
   3   6  -1    1.59    1.10
  -3  -6   1    1.12    1.13
   3   6   0   94.97    4.36
  -3   6   0   95.50    4.30
   3   6   0   86.37    5.27
   3   6   0   88.86    4.25
  -3   6   0   99.71    5.40
   3  -6   0   86.37    5.16
  -3  -6   0   97.68    5.34
   3   6   1    1.09    0.62
   3   6   1   -0.75    1.01
   3   6   1    0.18    0.48
  -3   6  -1    0.35    0.59
  -3  -6  -1   -0.05    0.58
   3  -6   1   -0.16    1.09
  -3   6  -1   -0.33    1.14
  -3   6  -2   32.12    1.78
  -3  -6  -2   35.45    1.81
   3   6   2   30.25    2.63
   3   6   2   31.31    1.77
   3   6   2   29.51    1.62
  -3   6  -2   29.32    2.54
   3  -6   2   28.42    2.47
   3   6   3    0.35    0.56
   3   6   3   -0.41    1.15
  -3   6  -3    0.57    0.64
  -3  -6  -3    1.93    0.63
  -3  -6  -3    1.38    1.23
   3  -6   3    0.86    1.02
  -3   6  -3    0.30    1.12
   3   6   4   72.96    4.86
   3   6   4   79.75    3.74
  -3   6  -4   79.77    3.80
  -3  -6  -4   73.16    4.68
   3  -6   4   78.58    4.47
  -3   6  -4   76.35    4.54
  -3  -6  -4   83.02    3.78
  -3   6  -5  112.98    5.87
   3  -6   5  104.10    5.78
  -3  -6  -5  107.65    6.18
  -3  -6  -5  116.43    5.17
   3   6   5  117.53    6.54
   3   6   6   29.17    2.76
  -3   6  -6   26.59    1.56
  -3  -6  -6   25.44    1.50
  -3  -6  -6   25.09    1.48
   3   6   6   26.22    2.64
  -3  -6  -6   25.05    2.43
  -3  -6  -7    0.89    1.23
   3   6   7    0.72    1.19
  -3   6  -7    1.11    0.70
  -3   6  -7    2.31    0.65
  -3  -6  -7    1.70    0.58
   3   6   7    1.03    1.31
  -3  -6  -7    0.72    0.50
  -3  -6  -8    0.52    1.09
   3   6   8   -0.75    1.21
  -3   6  -8    1.38    0.69
  -3  -6  -8    0.08    0.52
  -3   6  -8    1.61    0.62
  -3  -6  -8    0.31    0.47
   3   6   8    0.59    1.27
  -3  -6  -9   40.51    2.05
   3   6   9   35.82    3.36
  -3   6  -9   40.01    2.10
  -3  -6  -9   36.68    1.97
  -3  -6  -9   43.02    2.11
  -3   6  -9   40.98    2.18
   3   6   9   39.91    3.10
  -3  -6  -9   37.66    2.92
   3   6  10   52.49    4.01
  -3   6 -10   49.68    2.54
  -3   6 -10   50.91    2.54
  -3  -6 -10   45.42    2.43
  -3  -6 -10   52.64    2.49
  -3  -6 -10   53.36    2.55
  -3   6 -10   51.24    2.60
  -3  -6 -11    0.60    0.49
  -3   6 -11    0.53    0.60
  -3   6 -11    0.37    0.41
  -3   6 -11    0.30    0.53
  -3  -6 -11    0.18    0.43
   3   6  11    0.26    1.16
  -3  -6 -11    0.09    0.52
  -3  -6 -12    0.18    0.44
  -3  -6 -12    0.79    0.47
  -3  -6 -12    0.08    0.47
  -3   6 -12    0.81    0.53
  -3   6 -12    0.36    0.42
  -3   6 -12   -0.13    0.53
  -3   6 -13    2.16    0.53
  -3  -6 -13    2.60    0.49
  -3   6 -13    1.79    0.45
  -3   6 -13    2.37    0.55
  -3  -6 -13    2.19    0.50
  -3  -6 -13    2.07    0.52
  -3  -6 -14    0.89    0.43
  -3  -6 -14    1.67    0.48
  -3  -6 -14    1.01    0.40
  -3   6 -14    1.20    0.42
  -3  -6 -15    0.56    0.36
  -3  -6 -15    0.34    0.38
  -3  -6 -16    1.56    0.35
  -3  -6 -16    0.53    0.35
   3   7 -16   -0.02    0.25
   3   7 -15    4.39    0.46
   3   7 -15    3.58    0.46
   3   7 -14    1.11    0.47
   3   7 -14    0.06    0.38
   3   7 -14   -0.19    0.44
  -3   7  13   36.96    1.91
   3   7 -13   36.00    1.85
   3   7 -13   36.21    1.89
   3   7 -13   36.89    1.92
   3   7 -12    9.40    0.89
   3   7 -12   10.71    0.88
  -3   7  12    9.66    0.88
   3   7 -11   24.20    1.48
  -3   7  11   25.87    1.51
   3   7 -10   89.45    4.19
  -3   7  10   89.79    4.22
  -3   7   9    5.11    0.76
   3   7  -9    5.26    0.85
   3   7  -8   92.22    4.35
  -3   7   8   91.73    4.35
   3   7  -8   97.19    4.43
   3   7  -8   96.34    4.46
  -3  -7   8   82.10    4.97
  -3   7   8   95.95    5.52
  -3  -7   7    5.60    1.19
   3   7  -7    6.67    0.89
   3   7  -7    4.69    0.76
   3   7  -7    5.37    0.84
  -3   7   7    4.18    1.45
  -3   7   7    5.30    0.76
  -3   7   6   24.02    2.53
   3   7  -6   19.00    2.17
  -3   7   6   22.60    1.44
   3   7  -6   25.05    1.60
   3   7  -6   23.53    1.55
  -3  -7   6   23.82    2.16
   3   7  -6   25.49    1.49
  -3   7   5   86.64    3.92
   3   7  -5   83.81    4.03
  -3   7   5   88.44    5.27
   3   7  -5   72.70    4.93
  -3  -7   5   77.09    4.75
   3   7  -5   84.63    3.96
  -3   7   4   78.56    3.67
   3   7  -4   78.36    3.81
  -3   7   4   83.14    5.09
  -3  -7   4   74.95    4.61
   3  -7  -4   70.95    4.82
   3   7  -4   81.34    3.74
   3   7  -3   54.90    2.67
  -3   7   3   52.73    2.57
  -3  -7   3   56.23    3.65
   3  -7  -3   43.30    3.55
   3   7  -3   52.27    2.72
   3   7  -3   56.60    2.83
   3   7  -3   51.28    3.57
   3   7  -2   25.54    2.47
   3   7  -2   30.61    1.71
   3   7  -2   32.09    1.87
   3   7  -2   31.97    1.78
  -3  -7   2   25.72    2.52
   3  -7  -2   26.60    2.62
  -3   7   2   34.91    2.97
  -3   7   1  120.13    5.04
   3   7  -1   93.44    5.91
   3   7  -1  104.96    4.98
   3   7  -1  108.80    5.10
  -3  -7   1  104.16    6.00
   3  -7  -1  101.87    6.06
  -3   7   1  109.05    6.25
   3   7   0    6.45    0.91
   3   7   0    3.78    1.24
   3   7   0    5.27    0.70
  -3   7   0    6.47    0.83
  -3  -7   0    6.89    0.88
  -3  -7   0    5.06    1.54
   3  -7   0    5.78    1.44
  -3   7   0    5.56    1.51
  -3   7  -1   15.00    1.15
  -3  -7  -1   15.18    1.19
   3   7   1   14.34    1.01
  -3   7  -1   13.13    1.95
   3   7   1   15.80    1.98
   3   7   1   15.91    1.21
   3  -7   1   13.46    1.90
  -3  -7  -2   10.74    0.98
  -3   7  -2   11.05    1.01
  -3   7  -2    7.29    1.54
   3   7   2    9.94    0.97
   3   7   2    7.44    1.55
   3  -7   2    7.15    1.45
  -3   7  -3   29.23    2.66
   3   7   3   31.87    3.09
   3  -7   3   26.42    2.49
  -3  -7  -3   31.81    2.80
  -3  -7  -3   36.47    1.95
  -3   7  -3   35.09    1.94
   3   7   3   33.46    2.95
  -3   7  -4    1.17    0.72
  -3  -7  -4    0.93    0.61
   3   7   4   -0.70    1.48
  -3   7  -4    0.78    1.02
   3  -7   4    1.74    1.05
  -3  -7  -4   -0.38    1.26
   3   7   4    1.14    1.19
  -3   7  -5   14.68    1.19
  -3  -7  -5   16.76    1.16
  -3  -7  -5   13.65    1.91
   3   7   5   15.90    2.12
   3   7   5   15.90    2.24
  -3  -7  -6    0.66    0.57
  -3  -7  -6    0.55    1.14
   3   7   6   -1.20    1.23
   3   7   6    0.22    1.38
   3   7   7    0.43    1.33
  -3  -7  -7   -0.53    1.18
  -3   7  -7    1.09    0.62
  -3  -7  -7    0.59    0.54
   3   7   7    0.49    1.28
   3   7   8   20.68    2.34
  -3  -7  -8   16.47    1.09
  -3  -7  -8   20.48    1.20
  -3   7  -8   19.84    1.30
   3   7   8   14.84    2.05
  -3   7  -8   21.10    1.34
  -3  -7  -9    2.91    0.55
  -3   7  -9    2.99    0.69
  -3  -7  -9    2.05    0.45
  -3   7  -9    3.89    0.69
  -3  -7 -10   12.21    0.87
  -3  -7 -10   13.15    0.91
  -3   7 -10   15.19    1.03
  -3   7 -10   15.50    1.06
  -3  -7 -11    0.64    0.39
  -3  -7 -11    1.98    0.43
  -3   7 -11    1.43    0.52
  -3   7 -11    0.08    0.51
  -3   7 -12    6.25    0.62
  -3  -7 -12    5.19    0.54
  -3   7 -12    5.46    0.61
  -3   7 -13    1.06    0.42
  -3   7 -13    1.24    0.41
  -3  -7 -13    1.35    0.38
  -3  -7 -13    0.79    0.36
  -3  -7 -14   12.27    0.71
  -3  -7 -14    9.14    0.64
   3  -8 -13   37.18    1.87
   3   8 -13   41.62    1.93
   3   8 -13   38.95    1.87
   3   8 -12    2.14    0.41
   3   8 -12    2.86    0.49
  -3   8  12    1.49    0.42
   3  -8 -12    2.01    0.38
   3   8 -11    3.22    0.56
  -3   8  11    2.17    0.49
   3  -8 -11    3.41    0.44
   3  -8 -10   18.11    1.07
  -3   8  10   16.59    1.11
   3   8 -10   20.62    1.18
   3   8 -10   20.89    1.23
  -3   8   9    3.33    0.54
   3   8  -9    3.26    0.63
   3   8  -9    2.60    0.61
  -3   8   8    1.48    0.49
   3   8  -8    1.59    0.64
   3   8  -7   11.15    0.98
   3   8  -7   11.28    0.93
  -3   8   7   11.32    0.85
   3   8  -6    2.20    0.67
  -3   8   6    3.29    0.51
   3   8  -6    3.83    0.68
   3   8  -5    6.94    0.82
   3   8  -5    5.53    0.74
   3   8  -4    4.97    0.75
   3   8  -4    4.34    0.70
   3   8  -3   61.10    3.03
  -3  -8   3   59.29    3.06
   3   8  -3   65.12    3.03
  -3   8   2   11.17    1.81
  -3  -8   2   11.52    0.99
   3   8  -2   10.95    0.92
   3   8  -2   10.71    0.93
   3   8  -1    0.12    0.54
  -3  -8   1   -0.99    1.02
   3  -8  -1   -0.18    1.04
  -3   8   1   -0.79    1.18
   3   8  -1   -0.22    1.30
   3   8  -1   -0.24    0.49
  -3  -8   1   -0.73    0.63
   3   8   0    5.72    0.71
   3   8   0    4.00    1.48
  -3   8   0    6.68    1.47
   3   8   0    5.66    0.66
  -3  -8   0    5.95    0.84
  -3  -8   0    6.78    1.44
   3   8   1    0.22    1.23
  -3   8  -1    0.18    1.08
  -3  -8  -1    0.76    0.63
  -3  -8  -1    0.17    1.06
  -3  -8  -2   15.64    1.16
  -3   8  -2   16.55    1.19
  -3  -8  -3    4.67    0.67
  -3   8  -3    6.38    0.82
  -3  -8  -4    9.02    0.81
  -3   8  -4    9.28    0.93
  -3  -8  -5   11.23    0.91
  -3   8  -5   11.52    0.99
  -3  -8  -6    6.54    0.68
  -3   8  -6    8.32    0.84
  -3  -8  -7    6.05    0.54
  -3  -8  -7   10.30    0.73
  -3   8  -8    1.07    0.60
  -3  -8  -8    0.45    0.39
  -3   8  -8    0.54    0.53
  -3  -8  -9    0.53    0.39
  -3   8  -9    0.42    0.49
  -3   8  -9    0.74    0.45
  -3   8 -10   10.56    0.79
  -3  -8 -10   10.16    0.70
  -3   8 -10    9.56    0.74
   3   8  11    1.26    0.44
  -3  -8 -11    1.30    0.34
  -3   8 -11    1.75    0.43
  -3   8 -11    1.81    0.40
  -3   8 -12    1.71    0.34
   3   8  12    0.71    0.38
  -3  -8 -14   16.88    0.84
   3   9 -11    2.20    0.33
   3   9 -10    1.83    0.29
   3   9 -10    3.18    0.41
   3  -9  -9    1.83    0.32
   3   9  -9    2.09    0.44
   3   9  -9    1.50    0.41
   3   9  -8    0.23    0.41
   3   9  -8   -0.08    0.41
  -3  -9   8    0.21    0.32
   3   9  -7    8.73    0.70
  -3  -9   7    7.27    0.61
   3   9  -6    3.69    0.54
  -3  -9   6    3.37    0.48
   3   9  -5    0.69    0.47
   3   9  -5    1.01    0.47
  -3  -9   5    0.83    0.43
   3   9  -4    1.86    0.49
   3   9  -4    2.26    0.51
  -3  -9   4    1.73    0.49
   3   9  -3    1.02    0.47
   3   9  -3    0.99    0.45
  -3  -9   3    1.96    0.49
   3   9  -2    6.03    0.61
   3   9  -2    4.98    0.56
  -3  -9   2    4.44    0.60
  -3  -9   1    3.80    0.57
   3   9  -1    4.52    0.58
  -3  -9   0    3.59    0.55
   3   9   0    3.64    0.54
  -3  -9  -1    4.68    0.58
   3   9   1    4.42    0.56
  -3   9  -1    5.94    0.73
  -3  -9  -2    0.16    0.41
  -3   9  -2    0.19    0.53
   3   9   2    0.13    0.41
  -3  -9  -3    7.38    0.66
   3   9   3    7.70    0.64
  -3  -9  -4    3.38    0.48
  -3   9  -4    3.85    0.62
  -3  -9  -5   48.09    2.27
  -3  -9  -6   12.18    0.76
  -3   9  -7    3.11    0.46
  -3  -9  -7    3.78    0.42
  -3   9  -8    4.23    0.44
  -3  -9  -8    3.24    0.38
  -3   9  -9    3.49    0.37
   3  10  -7    1.02    0.23
  -3  10   6    2.87    0.29
   3  10  -6    3.56    0.36
  -3  10   5    0.38    0.26
   3  10  -5    0.51    0.29
  -3  10   4    6.61    0.52
  -3  10   3    3.75    0.44
  -3  10   2    3.46    0.44
  -3  10   1   32.23    1.58
  -3  10   0    2.14    0.43
  -3  10  -1   45.20    2.13
  -3  10  -2   16.33    0.93
  -3  10  -3   19.13    1.03
  -3  10  -4   15.11    0.75
  -3  10  -4   10.03    0.63
   4   0 -22    2.01    0.34
   4   0 -21   -0.30    0.43
   4   0 -20    7.71    0.81
   4   0 -20    7.27    0.80
   4   0 -19    0.33    0.61
   4   0 -19    0.88    0.73
   4   0 -18    2.95    0.66
   4   0 -18    3.88    0.91
   4   0 -17   -0.41    0.84
   4   0 -17    0.05    0.56
   4   0 -17   -0.54    1.23
   4   0 -16    1.85    0.89
   4   0 -16    2.41    0.66
   4   0 -16    0.82    1.38
   4   0 -15    0.21    0.81
   4   0 -15   -0.05    0.57
   4   0 -15   -0.27    1.36
   4   0 -15    0.15    0.58
   4   0 -14    0.75    1.34
   4   0 -14    1.32    0.59
   4   0 -14    0.87    0.74
   4   0 -14    0.86    0.52
   4   0 -14    1.39    1.21
   4   0 -13    0.92    1.21
   4   0 -13   -0.13    0.53
   4   0 -13    0.06    0.70
   4   0 -13    0.37    0.52
   4   0 -13    0.35    0.49
   4   0 -13   -0.19    0.97
   4   0 -12   16.53    2.11
   4   0 -12   18.64    1.18
   4   0 -12   20.78    1.39
   4   0 -12   17.99    1.14
   4   0 -12   20.51    1.19
   4   0 -12   23.20    2.15
  -4   0  12   18.61    1.56
  -4   0  11    1.41    0.75
   4   0 -11    0.31    0.97
   4   0 -11    0.70    0.40
   4   0 -11    0.45    0.40
   4   0 -11    0.10    0.44
   4   0 -11   -0.55    1.00
   4   0 -10   90.86    5.25
   4   0 -10   92.16    4.18
   4   0 -10  104.36    4.25
  -4   0  10   87.22    4.63
   4   0 -10   94.57    5.13
  -4   0  10   90.51    4.16
   4   0  -9    0.14    0.92
   4   0  -9    0.13    0.33
   4   0  -9   -0.15    0.36
  -4   0   9   -0.07    0.68
   4   0  -8  466.43   19.62
  -4   0   8  442.71   20.00
  -4   0   7    0.37    0.65
  -4   0   6 1353.28   57.56
  -4   0   5    0.61    0.62
  -4   0   4  511.90   22.41
  -4   0   4  531.21   22.37
  -4   0   3   -0.04    0.20
  -4   0   3    0.33    0.58
  -4   0   2  753.92   32.30
   4   0  -2  763.72   32.36
  -4   0   1    0.32    0.51
   4   0  -1    0.49    0.56
  -4   0   1    1.12    0.72
  -4   0   0    2.33    0.51
   4   0   0    3.15    0.58
  -4   0   0    1.99    0.61
  -4   0   0    3.02    0.76
  -4   0  -1    0.71    0.68
   4   0   1    1.46    0.50
  -4   0  -1    1.59    0.42
   4   0   2 2941.85  123.93
  -4   0  -2 2931.23  123.76
  -4   0  -2 2919.47  124.12
  -4   0  -3   -0.06    0.39
   4   0   3    0.25    0.50
  -4   0  -3    0.19    0.68
  -4   0  -4   23.43    1.60
  -4   0  -4   20.94    1.57
  -4   0  -5    0.25    0.73
  -4   0  -5    0.84    0.74
  -4   0  -6   28.39    2.02
  -4   0  -6   28.39    2.00
  -4   0  -7   -0.22    0.84
  -4   0  -7   -0.17    0.44
  -4   0  -7    0.67    0.91
  -4   0  -8  229.35    9.62
  -4   0  -8  218.09   10.50
  -4   0  -8  216.13    9.69
  -4   0  -8  235.75   10.55
  -4   0  -8  225.26    9.58
  -4   0  -8  217.35    9.62
  -4   0  -9    0.45    0.40
  -4   0  -9    0.44    0.95
  -4   0  -9    0.03    0.40
  -4   0  -9   -0.88    0.98
  -4   0  -9    0.35    0.35
  -4   0  -9    0.90    0.52
  -4   0 -10   73.20    3.36
  -4   0 -10   74.84    4.43
  -4   0 -10   73.26    3.41
  -4   0 -10   74.87    3.41
  -4   0 -11    0.22    0.47
  -4   0 -11   -0.19    0.53
  -4   0 -11    0.62    0.49
  -4   0 -11   -0.06    0.37
  -4   0 -11    0.19    1.10
  -4   0 -11   -0.14    0.52
  -4   0 -12   34.25    1.82
  -4   0 -12   31.04    1.79
  -4   0 -12   35.77    1.75
  -4   0 -12   31.66    1.89
  -4   0 -12   34.94    1.90
  -4   0 -12   34.92    2.89
  -4   0 -12   32.51    1.79
  -4   0 -13    0.20    0.44
  -4   0 -13    0.12    0.64
  -4   0 -13   -0.23    0.64
  -4   0 -13    1.16    1.27
  -4   0 -13    0.62    0.52
  -4   0 -14   30.89    1.84
  -4   0 -14   30.24    1.69
  -4   0 -14   29.49    2.95
  -4   0 -15    0.58    0.71
  -4   0 -15   -0.59    0.52
  -4   0 -15    0.78    1.39
  -4   0 -16   31.23    1.88
  -4   0 -16   28.79    1.69
  -4   0 -16   31.21    3.09
  -4   0 -17    0.12    0.68
  -4   0 -17    0.73    0.56
  -4   0 -18   10.91    1.02
  -4   0 -19   -0.58    0.58
  -4   0 -20   31.66    1.70
  -4   0 -21    0.73    0.40
   4  -1 -22    4.51    0.39
   4   1 -22    3.64    0.39
   4  -1 -21    3.79    0.52
   4   1 -21    2.39    0.48
  -4  -1  21    3.14    0.48
  -4   1  21    3.29    0.49
   4  -1 -20    4.85    0.65
   4   1 -20    5.02    0.73
   4   1 -20    5.34    0.73
   4  -1 -20    3.63    0.66
   4  -1 -19    3.81    0.73
   4   1 -19    3.42    0.72
   4  -1 -19    3.57    0.59
   4  -1 -19    4.23    0.77
   4   1 -19    4.29    0.78
   4  -1 -18    2.71    0.60
   4  -1 -18    2.19    0.77
   4   1 -18    3.62    0.84
   4  -1 -17   20.20    1.33
   4  -1 -17   22.37    1.55
   4   1 -17   19.05    1.49
   4   1 -16    1.39    0.57
   4   1 -16    1.46    0.70
   4  -1 -16    1.94    0.85
   4   1 -16    1.77    0.88
   4  -1 -16    1.34    1.35
   4   1 -16    1.09    1.44
   4  -1 -16    1.19    0.61
   4  -1 -15   46.45    3.81
   4   1 -15   44.95    3.89
   4   1 -15   52.15    2.54
   4  -1 -15   47.04    2.68
   4   1 -15   49.32    2.72
   4   1 -15   46.78    3.73
   4  -1 -15   48.85    2.49
   4   1 -15   47.26    2.47
   4  -1 -15   47.23    2.46
  -4   1  14    2.48    0.56
   4  -1 -14    1.72    0.58
   4   1 -14    2.18    0.55
   4   1 -14    3.29    0.69
   4  -1 -14    2.24    0.84
   4   1 -14    2.90    0.83
   4   1 -14    3.42    1.44
   4  -1 -14    1.24    1.30
   4   1 -14    3.02    1.41
   4  -1 -14    2.85    0.63
   4   1 -13   78.66    3.62
   4  -1 -13   76.42    3.58
   4  -1 -13   85.97    5.17
   4   1 -13   73.00    4.95
   4   1 -13   82.37    3.67
  -4   1  13   73.91    3.56
   4  -1 -13   69.47    4.40
  -4   1  13   71.14    4.15
   4   1 -13   70.90    4.81
   4  -1 -13   78.37    3.82
   4   1 -13   77.31    3.82
   4  -1 -13   78.62    3.60
   4  -1 -12    9.42    0.75
   4   1 -12    7.95    0.71
   4  -1 -12    8.22    1.55
   4   1 -12    6.70    1.48
   4   1 -12    8.82    0.78
   4  -1 -12    6.54    0.69
  -4   1  12    7.96    0.72
   4   1 -12    9.29    1.59
   4  -1 -12    7.24    1.26
  -4   1  12    8.52    1.17
   4  -1 -12    8.40    0.91
   4   1 -12    8.10    0.94
   4  -1 -12    9.43    0.75
   4  -1 -11  194.37    8.28
   4  -1 -11  185.96    9.11
  -4   1  11  184.38    8.87
   4   1 -11  194.04    9.56
   4  -1 -11  168.30    8.25
   4   1 -11  198.69    8.31
   4  -1 -11  200.79    9.62
   4   1 -11  194.73    9.59
   4  -1 -11  193.76    8.26
   4   1 -11  189.70    8.28
  -4   1  11  195.86    8.29
   4  -1 -10    9.20    1.48
   4   1 -10    9.38    1.56
   4   1 -10    6.83    1.30
   4  -1 -10    9.11    1.29
  -4   1  10   11.23    1.28
  -4   1  10   10.26    0.74
   4  -1 -10    9.51    0.69
   4  -1 -10    9.71    0.68
   4   1 -10    9.32    0.69
   4  -1  -9   25.08    1.28
  -4   1   9   23.31    1.80
   4  -1  -9   23.63    1.27
   4   1  -9   26.21    1.28
  -4   1   8   73.52    3.86
  -4   1   8   84.22    4.18
  -4  -1   8   79.69    3.99
   4  -1  -8   83.20    3.60
  -4  -1   7    1.03    0.64
  -4  -1   7    2.33    0.73
  -4   1   7    1.48    0.85
  -4   1   7    0.51    0.62
  -4  -1   6    2.54    0.69
  -4  -1   6    2.45    0.69
  -4   1   6    1.57    0.83
  -4   1   6    2.30    0.64
  -4   1   5   19.24    1.25
  -4  -1   5   16.67    1.25
  -4   1   5   16.37    1.40
  -4   1   4  102.59    4.63
  -4  -1   4   98.43    4.62
  -4   1   4   97.92    4.74
  -4  -1   3    0.64    0.42
   4   1  -3    1.26    0.60
  -4   1   3    2.24    0.83
  -4   1   3    1.35    0.66
  -4   1   2  110.97    5.19
   4   1  -2  119.47    5.34
   4   1  -1   17.93    1.36
  -4  -1   1   20.63    1.44
  -4   1   1   24.54    1.47
  -4   1   1   22.05    1.34
   4   1   0  214.30    9.71
  -4   1   0  222.60    9.60
  -4   1   0  223.62    9.75
  -4  -1   0  221.08    9.74
  -4  -1   0  219.85    9.58
   4   1   1  905.93   38.69
  -4   1  -1  903.41   38.49
  -4   1  -1  884.46   38.70
  -4  -1  -1  938.36   38.70
  -4  -1  -1  922.36   38.52
  -4   1  -1  890.61   38.53
  -4  -1  -2  171.82    7.43
  -4   1  -2  166.23    7.42
   4   1   2  170.09    7.40
   4  -1   2  159.05    6.98
  -4   1  -2  162.72    7.17
  -4   1  -2  167.41    7.11
  -4  -1  -2  165.96    7.41
  -4   1  -2  167.82    7.42
  -4  -1  -2  166.29    7.16
  -4  -1  -3  210.93    9.28
  -4   1  -3  207.13    9.28
   4  -1   3  203.84    8.88
   4   1   3  215.08    9.28
  -4   1  -3  205.72    8.94
  -4   1  -3  207.42    9.28
  -4  -1  -3  210.54    9.29
  -4  -1  -3  203.66    8.95
  -4  -1  -4    3.15    0.51
  -4   1  -4    3.69    0.89
  -4  -1  -4    3.47    0.85
  -4  -1  -4    2.35    0.76
  -4   1  -4    2.97    0.87
   4   1   4    4.91    0.83
  -4   1  -5    9.86    1.12
  -4  -1  -5    9.05    1.13
  -4   1  -5    7.67    1.08
  -4  -1  -5   10.65    1.20
  -4  -1  -5    8.65    0.67
  -4  -1  -6    6.80    1.06
  -4   1  -6    4.43    0.99
  -4  -1  -6    6.50    1.06
  -4   1  -6    5.23    1.06
  -4  -1  -6    5.60    0.51
  -4   1  -7    8.08    0.61
  -4  -1  -7    5.92    1.11
  -4   1  -7    7.51    1.15
  -4  -1  -7    7.07    0.58
  -4  -1  -7    5.47    0.47
  -4  -1  -7    6.84    0.64
  -4   1  -7    7.20    0.64
  -4  -1  -7    7.58    1.18
  -4   1  -7    7.84    1.17
  -4   1  -8    0.80    0.34
  -4  -1  -8    0.37    0.40
  -4   1  -8    0.47    0.44
  -4   1  -8    0.90    0.34
  -4   1  -8    1.17    0.88
  -4  -1  -8    0.26    0.87
  -4  -1  -8    0.74    0.32
  -4  -1  -8    0.78    0.36
  -4  -1  -8    0.39    0.84
  -4   1  -8    0.91    0.98
  -4   1  -8    0.90    0.47
  -4  -1  -8    0.73    0.50
  -4   1  -9  396.21   17.07
  -4  -1  -9  379.38   18.09
  -4  -1  -9  413.49   17.09
  -4  -1  -9  397.38   17.20
  -4  -1  -9  404.41   17.06
  -4  -1  -9  403.24   18.16
  -4   1  -9  399.23   18.13
  -4  -1  -9  396.83   17.14
  -4   1  -9  392.46   17.08
  -4   1 -10    3.34    0.47
  -4  -1 -10    3.20    0.54
  -4   1 -10    2.96    0.48
  -4  -1 -10    3.37    1.18
  -4   1 -10    2.72    1.11
  -4  -1 -10    3.36    0.50
  -4  -1 -11   78.42    3.57
  -4   1 -11   75.42    3.57
  -4  -1 -11   77.07    3.46
  -4  -1 -11   73.70    4.56
  -4   1 -11   77.37    4.69
  -4   1 -11   72.50    3.42
  -4   1 -11   71.17    3.43
  -4  -1 -11   75.50    3.49
  -4   1 -11   70.03    3.52
  -4  -1 -11   74.42    3.41
  -4   1 -11   74.39    3.42
  -4  -1 -11   72.88    3.55
  -4   1 -11   72.42    3.54
  -4   1 -12    0.64    0.54
  -4  -1 -12    0.74    0.59
  -4  -1 -12    0.56    0.51
  -4  -1 -12    1.06    1.28
  -4   1 -12    0.43    1.11
  -4   1 -12   -0.12    0.48
  -4   1 -12    1.07    0.60
  -4  -1 -12    0.42    0.59
  -4   1 -12    0.05    0.59
  -4  -1 -12    0.43    0.56
  -4  -1 -12    0.28    0.44
  -4   1 -12    0.25    0.41
  -4  -1 -13   29.61    1.66
  -4   1 -13   31.50    1.69
  -4  -1 -13   29.05    1.74
  -4   1 -13   28.62    1.76
  -4  -1 -13   26.82    2.81
  -4   1 -13   28.66    2.83
  -4   1 -13   34.49    1.87
  -4  -1 -13   32.51    1.86
  -4  -1 -13   33.27    1.76
  -4   1 -14    7.05    1.71
  -4  -1 -14    7.68    1.77
  -4  -1 -14    5.20    0.68
  -4   1 -14    5.76    0.72
  -4  -1 -14    5.48    0.77
  -4  -1 -14    6.55    0.88
  -4   1 -14    4.92    0.82
  -4  -1 -14    7.12    0.81
  -4   1 -15   14.16    2.30
  -4  -1 -15   15.98    2.31
  -4  -1 -15   16.86    1.15
  -4   1 -15   16.27    1.12
  -4  -1 -15   14.85    1.19
  -4   1 -15   17.26    1.34
  -4  -1 -15   15.94    1.32
  -4  -1 -15   17.75    1.22
   4   1  16    1.06    1.06
  -4  -1 -16    0.49    0.63
  -4  -1 -16    0.52    1.29
  -4   1 -16   -0.26    1.30
  -4   1 -16    0.90    0.69
  -4  -1 -16    0.31    0.68
  -4  -1 -16    0.14    0.53
  -4  -1 -17   11.26    0.94
  -4  -1 -17   11.81    1.03
  -4  -1 -17   11.68    1.10
  -4   1 -17   11.90    1.07
  -4  -1 -18    4.16    0.73
  -4   1 -18    5.12    0.78
  -4  -1 -18    4.39    0.64
  -4  -1 -18    4.67    0.71
  -4   1 -19    2.58    0.61
  -4  -1 -19    2.43    0.63
  -4  -1 -20    3.07    0.56
  -4   1 -20    1.96    0.53
  -4   1 -21   11.36    0.77
  -4  -1 -21   12.65    0.78
   4  -2 -21    2.83    0.40
   4   2 -21    2.82    0.41
   4  -2 -20    4.04    0.52
   4  -2 -20    4.63    0.60
   4   2 -20    5.28    0.62
   4  -2 -19    0.77    0.57
   4   2 -19    0.43    0.60
   4  -2 -19    0.04    0.47
   4  -2 -19    0.68    0.58
   4   2 -19    0.28    0.54
   4  -2 -18    0.27    0.61
   4   2 -18    0.96    0.69
   4  -2 -18    0.43    0.61
   4   2 -18    0.06    0.63
   4   2 -18    0.44    0.58
   4  -2 -18    0.13    0.49
   4   2 -17   -0.63    0.61
   4   2 -17   -0.63    0.70
   4  -2 -17    0.12    0.68
   4  -2 -17    0.45    0.53
  -4   2  16   14.47    1.06
   4  -2 -16   17.47    2.35
   4   2 -16   14.39    2.19
   4  -2 -16   15.40    1.14
   4  -2 -16   14.38    1.10
   4  -2 -16   18.27    1.35
   4   2 -16   15.91    1.30
   4   2 -16   17.52    1.21
   4  -2 -15   -1.25    1.46
   4   2 -15    0.52    1.25
   4   2 -15    0.52    1.31
   4  -2 -15    0.09    0.53
  -4   2  15    0.13    0.54
   4  -2 -15    0.48    0.49
   4   2 -15   -0.61    0.76
   4  -2 -15    0.07    0.74
   4   2 -15    0.15    0.57
  -4   2  14   16.35    1.15
   4  -2 -14   17.05    2.24
   4   2 -14   15.63    2.28
   4   2 -14   18.16    2.34
  -4   2  14   15.82    1.70
   4  -2 -14   14.78    1.10
   4  -2 -14   16.66    1.08
   4  -2 -14   14.04    1.26
   4   2 -14   16.82    1.35
   4   2 -14   17.53    1.17
  -4   2  13    9.97    0.89
   4  -2 -13    9.22    0.83
   4  -2 -13   10.10    1.85
   4   2 -13   11.13    1.91
  -4   2  13    8.76    1.38
   4   2 -13   10.17    1.85
   4  -2 -13   10.14    0.85
   4   2 -13   10.42    0.88
   4   2 -13   10.29    1.05
   4  -2 -13   10.40    1.01
  -4   2  12   72.40    3.42
   4  -2 -12   75.11    3.37
   4   2 -12   66.76    3.36
   4  -2 -12   67.89    4.59
   4   2 -12   67.85    4.59
   4   2 -12   74.67    4.84
  -4   2  12   68.22    4.12
   4   2 -12   73.96    3.42
   4  -2 -12   71.84    3.55
   4   2 -12   71.18    3.57
   4  -2 -12   76.05    3.36
   4   2 -12   71.80    3.43
   4  -2 -11   11.34    1.73
   4   2 -11   12.48    1.72
   4   2 -11   15.07    1.96
  -4   2  11   12.63    1.52
   4  -2 -11   12.79    0.86
   4   2 -11   12.84    0.88
   4  -2 -11   10.48    1.01
   4   2 -11   11.88    1.06
   4  -2 -11   12.53    0.82
   4   2 -11   12.87    0.93
   4  -2 -10   10.70    1.59
   4   2 -10   14.08    1.77
   4   2 -10   14.89    0.97
   4  -2 -10   16.41    0.87
  -4  -2  10   14.47    1.32
  -4   2  10   12.47    1.20
  -4   2  10   14.07    1.57
   4  -2 -10   11.27    1.23
   4   2 -10   12.03    0.87
   4  -2  -9   29.93    2.35
   4   2  -9   34.21    2.50
   4  -2  -9   31.68    1.54
  -4   2   9   30.81    1.98
  -4  -2   9   32.89    2.05
  -4   2   9   35.67    2.38
   4  -2  -9   29.83    1.99
   4   2  -9   30.43    1.58
   4  -2  -8   26.27    1.29
  -4   2   8   27.34    1.78
   4  -2  -8   26.66    2.11
   4   2  -8   24.11    2.09
  -4  -2   8   24.57    1.77
  -4   2   8   26.75    2.13
  -4  -2   7   91.03    4.60
  -4   2   7   98.78    4.66
  -4  -2   6  254.58   11.51
  -4   2   6  264.73   11.57
  -4  -2   5  113.41    5.41
  -4   2   5  117.80    5.50
  -4  -2   4    3.32    0.80
  -4   2   4    2.40    0.81
  -4   2   3  189.57    8.27
  -4  -2   3  176.10    8.17
  -4  -2   2    0.52    0.62
  -4  -2   2    0.78    0.67
  -4   2   2    0.06    0.60
  -4   2   2    1.01    0.76
   4   2  -2    0.14    0.60
  -4   2   1    7.90    0.87
   4   2  -1    8.69    0.94
  -4  -2   1    7.51    0.86
  -4   2   0  207.46    8.28
  -4  -2   0  195.84    8.23
  -4   2   0  171.67    7.83
   4   2   0  195.07    8.37
  -4  -2   0  198.43    8.23
  -4   2   0  201.06    8.23
  -4   2  -1  207.95    9.27
  -4  -2  -1  200.02    9.27
  -4  -2  -1  213.72    9.31
  -4   2  -1  220.73    9.31
   4   2   1  204.07    9.44
  -4   2  -2    0.51    0.45
  -4   2  -2    0.09    0.57
  -4  -2  -2    1.20    0.63
  -4   2  -2    0.68    0.57
  -4  -2  -2    0.65    0.65
  -4   2  -2    0.69    0.62
  -4  -2  -2    1.28    0.61
   4   2   2    0.70    0.70
  -4   2  -3    7.72    0.56
  -4   2  -3    6.00    0.73
  -4  -2  -3    7.58    0.90
  -4   2  -3    7.93    0.91
  -4   2  -3    6.64    0.88
  -4  -2  -3    8.43    0.93
   4   2   3    5.61    0.97
  -4  -2  -3    8.14    0.88
  -4  -2  -4   90.49    4.36
  -4   2  -4   89.08    4.37
  -4   2  -4   90.39    4.03
  -4  -2  -4   81.09    4.14
   4  -2   4   86.19    3.99
  -4  -2  -4   92.82    4.41
  -4   2  -4   82.85    4.34
   4   2   4   92.29    4.53
  -4   2  -5   20.96    1.14
   4   2   5   22.53    1.71
  -4  -2  -5   18.19    1.52
  -4   2  -5   19.13    1.55
  -4  -2  -5   19.15    1.56
  -4   2  -5   20.21    1.62
   4  -2   5   18.08    1.02
  -4  -2  -5   18.32    1.31
  -4  -2  -6  158.04    7.08
  -4   2  -6  142.37    6.98
  -4  -2  -6  147.45    6.32
  -4  -2  -6  138.77    6.58
  -4  -2  -6  146.96    6.99
  -4   2  -6  139.36    6.97
  -4  -2  -7   26.50    1.21
  -4   2  -7   23.49    1.91
  -4  -2  -7   26.81    2.01
  -4  -2  -7   24.30    1.32
  -4   2  -7   21.16    1.29
  -4  -2  -7   24.66    1.23
  -4  -2  -7   19.83    1.45
  -4  -2  -7   24.80    1.96
  -4   2  -7   21.64    1.91
  -4   2  -8  195.22    8.98
  -4  -2  -8  217.56    9.00
  -4  -2  -8  215.06    9.99
  -4   2  -8  206.88    9.93
  -4  -2  -8  211.66    9.08
  -4  -2  -8  195.20    9.20
  -4  -2  -8  212.98    9.01
  -4  -2  -8  225.36    9.99
  -4   2  -8  217.50   10.00
  -4  -2  -8  211.97    9.11
  -4   2  -8  206.91    9.10
  -4  -2  -9   11.69    0.86
  -4  -2  -9   10.13    1.52
  -4   2  -9   13.13    1.63
  -4  -2  -9   11.04    0.76
  -4  -2  -9   11.56    0.75
  -4   2  -9   11.45    0.75
  -4  -2 -10   18.06    1.07
  -4  -2 -10   19.96    1.10
  -4  -2 -10   19.66    1.19
  -4  -2 -10   20.16    2.07
  -4   2 -10   22.23    2.07
  -4   2 -10   18.65    1.28
  -4   2 -10   18.79    1.09
  -4  -2 -10   17.81    1.21
  -4   2 -10   18.44    1.20
  -4  -2 -11    0.49    0.45
  -4  -2 -11    0.42    0.54
  -4   2 -11    0.20    0.39
  -4  -2 -11   -0.57    1.14
  -4   2 -11   -0.59    1.20
  -4   2 -11    0.16    0.56
  -4  -2 -11    0.72    0.51
  -4   2 -11    1.43    0.58
  -4   2 -11    0.45    0.42
  -4   2 -12    0.19    0.44
  -4   2 -12   -0.43    1.28
  -4  -2 -12   -0.84    1.25
  -4   2 -12    0.44    0.64
  -4  -2 -12   -0.04    0.45
  -4  -2 -12    1.00    0.58
  -4   2 -12    0.59    0.60
  -4   2 -13    4.76    0.64
  -4  -2 -13    5.32    0.78
  -4   2 -13    3.85    0.74
  -4  -2 -13    5.31    0.70
  -4  -2 -13    5.93    1.55
  -4   2 -13    6.11    1.63
   4   2  14    5.75    1.54
  -4   2 -14    2.78    0.60
  -4  -2 -14    3.08    0.72
  -4   2 -14    2.08    0.69
  -4  -2 -14    1.69    1.34
  -4   2 -14    2.48    1.45
  -4  -2 -14    3.04    0.67
  -4  -2 -15   29.85    3.08
  -4   2 -15   33.91    3.22
  -4   2 -15   39.26    2.15
  -4  -2 -15   38.11    2.12
  -4  -2 -15   34.99    1.99
   4   2  15   33.07    3.20
  -4  -2 -15   40.59    2.06
  -4   2 -16    8.81    1.87
  -4  -2 -16    9.49    1.75
   4   2  16    7.78    1.66
  -4  -2 -16    8.98    0.92
  -4  -2 -16    8.98    0.85
  -4   2 -16    8.56    0.96
  -4  -2 -16    9.21    0.94
  -4  -2 -17   13.49    1.06
  -4  -2 -17   11.50    0.95
  -4  -2 -17   13.95    1.11
  -4   2 -17   13.50    1.10
  -4  -2 -18    0.27    0.54
  -4  -2 -18    0.55    0.50
  -4  -2 -18    0.72    0.57
  -4   2 -18    1.24    0.58
  -4  -2 -19    1.87    0.51
  -4  -2 -19    1.44    0.43
  -4   2 -19    1.80    0.54
  -4  -2 -19    1.10    0.50
  -4  -2 -20    8.24    0.67
  -4   2 -20    6.93    0.65
  -4   2 -21    1.24    0.30
  -4  -2 -21    0.97    0.29
   4  -3 -20    4.12    0.46
   4  -3 -20    2.62    0.41
   4  -3 -19    8.24    0.75
   4   3 -19   10.18    0.79
  -4  -3  19    9.82    0.77
  -4   3  19    8.72    0.76
   4   3 -18    0.52    0.53
   4  -3 -18    0.04    0.51
   4   3 -18    1.03    0.56
   4   3 -18    0.13    0.52
   4  -3 -18   -0.21    0.50
  -4   3  18    0.52    0.42
   4  -3 -18    0.08    0.47
   4   3 -17    0.31    0.57
   4  -3 -17   -0.38    0.51
  -4   3  17    0.65    0.50
   4  -3 -17   -0.35    0.61
   4   3 -17    0.42    0.63
   4  -3 -17   -0.10    0.56
   4   3 -17    0.37    0.58
   4   3 -16   -0.23    0.67
   4  -3 -16    0.33    0.63
   4   3 -16   -0.28    0.58
  -4   3  16    0.44    0.57
   4  -3 -16    0.13    0.55
   4  -3 -16   -0.12    0.49
   4  -3 -15   31.39    1.79
   4  -3 -15   32.21    2.98
   4   3 -15   30.18    2.99
   4  -3 -15   33.29    1.77
  -4   3  15   34.37    1.86
   4  -3 -15   29.66    1.86
   4   3 -15   32.47    1.93
   4   3 -15   33.68    1.86
  -4   3  14   11.98    1.68
   4   3 -14   11.37    2.09
   4   3 -14   11.52    0.98
   4  -3 -14   11.61    0.92
   4   3 -14   12.33    1.97
   4  -3 -14    9.99    1.80
   4  -3 -14   10.20    0.87
  -4   3  14   12.42    1.02
   4  -3 -14   12.28    1.08
   4   3 -14   10.05    1.07
   4   3 -14   12.95    1.01
  -4   3  13   11.98    1.72
   4   3 -13   11.80    0.99
   4  -3 -13   13.15    0.95
   4  -3 -13   13.72    1.91
   4   3 -13   10.59    1.86
   4  -3 -13   13.20    0.92
  -4   3  13   12.87    1.08
   4   3 -13   12.36    1.10
   4  -3 -13   11.64    1.05
   4   3 -13   12.71    1.02
   4  -3 -12   77.79    3.73
   4  -3 -12   81.42    3.87
   4   3 -12   79.74    3.89
   4  -3 -12   81.38    4.98
   4   3 -12   81.31    5.03
   4  -3 -12   80.72    3.69
   4   3 -12   80.36    3.78
  -4   3  12   85.09    4.84
  -4  -3  11    7.04    1.05
   4   3 -11    5.77    1.36
   4  -3 -11    6.73    1.45
   4  -3 -11    6.68    0.78
   4   3 -11    5.26    0.77
   4  -3 -11    5.86    0.58
  -4   3  11    7.99    1.53
   4   3 -11    8.76    1.72
  -4   3  11    6.65    1.03
   4   3 -11    6.65    0.71
   4   3 -10   27.16    2.62
  -4   3  10   26.43    2.35
  -4   3  10   28.03    2.03
   4  -3 -10   30.11    1.39
   4   3 -10   25.77    1.48
   4  -3 -10   27.45    2.32
   4   3 -10   26.51    2.38
  -4  -3  10   24.77    1.89
   4   3 -10   23.70    1.42
   4  -3 -10   25.54    1.51
   4   3 -10   24.03    1.53
   4   3  -9    1.32    0.48
   4   3  -9    0.88    0.45
   4  -3  -9    1.12    0.91
   4   3  -9    0.59    0.94
  -4  -3   9    0.74    0.79
   4  -3  -9    1.03    0.34
  -4   3   9    1.24    0.83
   4   3  -9    1.92    1.13
   4  -3  -8    1.36    0.32
   4  -3  -8    1.35    0.80
   4   3  -8    1.81    0.82
  -4  -3   8    2.12    0.87
   4  -3  -8    1.27    0.32
  -4   3   8    1.84    0.93
   4   3  -8    1.73    1.06
   4  -3  -7   39.98    2.45
   4   3  -7   40.06    2.45
   4  -3  -7   33.78    1.66
  -4  -3   7   37.63    2.29
  -4   3   7   39.85    2.46
  -4  -3   6    1.59    0.84
   4  -3  -6    2.10    0.79
   4   3  -6    1.82    0.79
  -4   3   6    1.06    0.91
   4   3  -5    9.11    1.23
  -4   3   5   11.22    1.31
  -4  -3   5    9.45    1.16
   4   3  -4  393.42   18.08
  -4   3   4  420.21   18.06
  -4  -3   4  412.59   17.93
   4   3  -3    6.60    1.06
  -4   3   3    5.55    1.15
  -4  -3   3    7.12    1.06
  -4   3   3    5.15    0.81
  -4  -3   3    4.86    0.81
  -4  -3   2   19.02    1.50
  -4   3   2   17.89    1.56
  -4   3   2   18.13    1.23
  -4  -3   2   16.28    1.24
  -4  -3   1    3.90    0.65
  -4   3   1    3.33    0.62
  -4   3   1    3.93    0.53
  -4  -3   0  228.28    9.26
  -4   3   0  215.26    9.20
  -4   3   0  223.65    9.50
  -4   3   0  194.05    8.97
  -4  -3  -1    0.16    0.51
  -4   3  -1    0.92    0.51
  -4   3  -1    0.99    0.80
  -4  -3  -1   -0.07    0.77
  -4   3  -2  173.40    7.84
  -4  -3  -2  178.46    7.88
  -4  -3  -2  166.95    8.00
  -4   3  -2  179.70    7.97
   4   3   2  172.94    8.26
  -4  -3  -3    1.26    0.63
  -4   3  -3    0.37    0.57
   4   3   3    1.68    0.95
  -4   3  -3    0.81    0.72
  -4  -3  -3    1.30    0.86
  -4  -3  -4   29.25    1.81
  -4   3  -4   30.42    1.89
  -4  -3  -4   31.24    1.89
  -4   3  -4   27.86    1.82
   4   3   4   32.70    2.24
  -4   3  -4   25.53    1.44
  -4   3  -4   27.80    1.72
  -4  -3  -4   29.10    1.92
   4  -3   4   30.67    1.81
  -4   3  -4   29.85    1.44
  -4   3  -5   16.16    1.43
  -4  -3  -5   16.74    1.48
   4  -3   5   19.50    1.29
  -4   3  -5   20.26    1.28
  -4  -3  -5   18.23    1.52
  -4   3  -5   18.39    1.04
   4   3   5   17.26    1.75
  -4   3  -5   18.01    1.49
  -4  -3  -5   17.14    1.42
  -4   3  -6   68.82    3.77
  -4  -3  -6   70.55    3.80
   4   3   6   69.49    4.11
  -4   3  -6   71.04    3.84
  -4  -3  -6   72.42    3.78
  -4   3  -6   73.60    3.34
  -4  -3  -6   66.98    3.65
  -4   3  -6   68.33    3.19
  -4  -3  -7  355.68   14.36
   4   3   7  354.32   15.59
  -4   3  -7  342.55   15.19
  -4  -3  -7  341.25   15.14
  -4   3  -7  313.92   14.39
  -4  -3  -7  317.63   14.84
  -4  -3  -8    2.45    0.75
  -4  -3  -8    2.94    0.41
  -4  -3  -8    2.19    0.93
  -4   3  -8    2.99    1.04
  -4   3  -8    1.88    0.45
  -4  -3  -8    2.41    0.51
   4   3   8    3.01    1.15
  -4  -3  -9    2.23    0.53
   4   3   9    1.10    0.84
  -4   3  -9    1.60    0.41
  -4  -3  -9    1.34    0.68
  -4  -3  -9    1.92    0.40
  -4   3  -9    2.47    1.04
  -4  -3  -9    1.32    0.90
   4   3   9    0.20    1.04
  -4   3  -9    2.32    0.45
  -4   3  -9    3.02    0.69
  -4   3 -10    0.68    0.40
  -4  -3 -10    0.21    0.49
   4   3  10   -0.87    1.18
  -4  -3 -10    0.50    0.40
  -4   3 -10    0.39    0.64
  -4   3 -10    1.21    1.00
  -4  -3 -10    1.16    0.97
  -4   3 -10   -0.09    0.49
  -4  -3 -10    0.25    0.48
  -4   3 -10    0.12    0.35
  -4   3 -10   -0.16    0.39
  -4  -3 -11    9.88    0.78
  -4   3 -11    9.61    1.59
  -4  -3 -11    6.79    1.48
  -4   3 -11   10.60    0.79
   4   3  11    9.54    1.85
  -4   3 -11    9.73    0.74
  -4   3 -11    8.73    0.84
  -4  -3 -11    8.85    0.84
  -4  -3 -11   10.35    0.90
  -4   3 -11    8.67    0.70
  -4  -3 -12   86.07    3.97
  -4   3 -12   83.53    5.23
  -4  -3 -12   88.65    5.21
  -4   3 -12   83.93    3.95
  -4   3 -12   86.00    3.94
  -4  -3 -12   90.54    4.06
   4   3  12   90.92    5.61
  -4   3 -12   78.44    4.04
  -4  -3 -12   86.09    4.04
  -4  -3 -13   36.55    3.13
  -4   3 -13   31.66    3.05
   4   3  13   37.47    3.40
  -4   3 -13   39.86    2.01
  -4  -3 -13   37.42    2.09
  -4  -3 -13   39.21    2.04
  -4   3 -13   37.57    2.12
  -4  -3 -13   40.11    2.13
  -4  -3 -14   24.98    2.59
  -4   3 -14   29.00    2.81
   4   3  14   29.80    2.99
  -4   3 -14   27.55    1.58
  -4  -3 -14   28.92    1.70
  -4  -3 -14   27.86    1.62
  -4  -3 -14   30.33    1.71
  -4   3 -14   27.71    1.71
  -4   3 -15   46.58    3.71
  -4  -3 -15   46.72    3.63
  -4  -3 -15   52.66    2.53
  -4   3 -15   47.10    2.42
  -4  -3 -15   47.05    2.45
   4   3  15   48.23    3.91
  -4  -3 -15   47.61    2.52
  -4   3 -15   48.56    2.53
  -4  -3 -16    7.52    0.81
  -4  -3 -16    7.05    0.82
  -4  -3 -16    7.35    0.83
  -4   3 -16    7.70    0.83
  -4  -3 -17    0.40    0.49
  -4  -3 -17    0.04    0.51
  -4   3 -17    1.07    0.55
  -4  -3 -18    4.66    0.63
  -4  -3 -18    4.34    0.59
  -4   3 -18    3.88    0.61
  -4  -3 -19   -0.45    0.41
  -4   3 -19    0.62    0.41
  -4  -3 -19    0.03    0.37
   4  -4 -19    1.66    0.38
  -4   4  18   -0.32    0.43
   4  -4 -18    0.47    0.41
   4   4 -18   -0.20    0.46
   4   4 -17   35.25    1.81
  -4   4  17   35.21    1.78
   4   4 -17   29.45    1.70
   4  -4 -17   33.91    1.75
  -4   4  16    0.50    0.44
   4   4 -16    1.12    0.56
   4   4 -16    0.80    0.53
   4  -4 -16    1.06    0.45
   4   4 -16    0.62    0.49
   4  -4 -16    1.59    0.53
  -4   4  16    1.29    0.62
   4  -4 -15    8.18    0.78
   4   4 -15    6.21    0.77
   4   4 -15    8.11    0.83
   4  -4 -15    8.15    0.70
   4   4 -15    5.50    0.75
  -4   4  15    8.98    0.92
   4  -4 -14   78.11    3.65
   4   4 -14   78.79    3.69
   4  -4 -14   79.31    3.61
   4   4 -14   75.12    3.69
  -4   4  14   80.19    3.77
   4   4 -14   71.65    3.68
  -4   4  14   83.78    4.88
   4   4 -13    0.46    0.57
  -4   4  13   -0.26    0.70
   4  -4 -13    0.04    0.52
  -4   4  13   -0.96    1.22
   4   4 -13   -0.28    1.38
   4   4 -13    0.40    0.55
   4  -4 -13    0.32    0.42
  -4   4  12   15.68    1.21
   4  -4 -12   15.24    1.04
   4   4 -12   12.71    1.04
  -4   4  12   13.83    1.98
   4   4 -12   15.11    2.28
   4   4 -12   12.23    1.71
   4   4 -12   14.85    1.10
   4  -4 -12   13.45    0.92
   4  -4 -11   16.68    1.00
  -4   4  11   19.18    1.80
   4   4 -11   15.32    1.84
  -4  -4  11   18.16    1.67
   4   4 -11   17.51    1.15
  -4   4  11   14.94    2.09
   4   4 -11   18.28    2.44
   4   4 -11   15.46    1.10
   4   4 -10    8.48    1.83
  -4   4  10    7.17    1.33
   4   4 -10    6.51    0.72
  -4  -4  10    6.36    1.18
   4   4 -10    6.53    0.73
   4  -4 -10    6.76    0.58
   4   4 -10    7.02    1.22
   4   4  -9    2.86    0.93
   4   4  -9    2.88    0.63
  -4  -4   9    4.07    1.00
   4  -4  -9    3.31    0.45
   4  -4  -9    2.95    0.41
   4   4  -9    4.72    1.44
  -4   4   9    2.68    1.06
   4   4  -8   11.75    1.37
   4   4  -8   13.48    0.96
  -4  -4   8   16.30    1.55
   4   4  -8   13.26    0.99
   4   4  -8   16.69    2.04
  -4   4   8   13.91    1.64
   4  -4  -8   13.25    0.80
   4   4  -7    1.04    0.47
   4   4  -7    0.53    1.06
  -4   4   7    1.16    1.04
  -4  -4   7   -0.41    0.88
   4   4  -7    0.52    0.51
   4  -4  -7    0.40    0.29
   4   4  -7    0.61    0.62
   4   4  -6    0.48    1.02
  -4   4   6    0.12    0.98
  -4  -4   6    0.81    0.91
  -4   4   6    0.09    0.57
   4   4  -6    0.46    0.49
   4   4  -6    0.09    0.60
   4  -4  -6    0.08    0.27
  -4  -4   5    3.97    1.02
  -4   4   5    2.59    0.68
   4   4  -5    2.14    1.04
  -4   4   5    3.99    1.17
   4   4  -5    3.75    1.08
   4   4  -5    2.36    0.69
  -4   4   4   61.65    3.34
   4   4  -4   60.76    3.53
  -4   4   4   58.82    2.98
   4   4  -4   53.48    2.96
  -4  -4   4   62.46    3.42
  -4   4   4   66.71    3.63
  -4   4   3   71.46    3.74
   4   4  -3   70.14    4.04
  -4  -4   3   76.13    3.98
  -4   4   3   71.14    4.03
  -4   4   2    3.72    0.52
   4   4  -2    2.56    1.07
  -4   4   2    4.19    0.72
  -4   4   2    4.27    0.50
  -4  -4   2    3.58    1.09
   4   4  -1   59.91    3.56
  -4   4   1   57.28    2.97
  -4   4   1   62.78    2.79
  -4  -4   1   58.26    3.42
  -4   4   1   56.76    3.41
  -4   4   0   17.52    1.14
   4   4   0   22.66    1.92
  -4   4   0   21.93    1.17
  -4   4   0   20.44    1.74
  -4   4  -1    5.84    0.60
  -4  -4  -1    6.79    1.25
   4   4   1    6.96    1.22
  -4   4  -1    6.31    1.17
  -4  -4  -2   24.28    1.95
  -4   4  -2   21.24    1.78
   4   4   2   25.10    1.34
  -4   4  -3    2.33    0.51
  -4  -4  -3    4.02    1.10
  -4   4  -3    3.33    0.90
  -4  -4  -3    3.13    0.54
   4   4   3    3.30    0.51
   4  -4   4    7.45    1.10
  -4  -4  -4    4.65    1.14
   4   4   4    6.90    0.62
  -4  -4  -4    7.96    0.71
  -4   4  -4    5.79    0.63
  -4   4  -4    6.77    1.00
  -4  -4  -5   57.64    2.70
  -4   4  -5   55.99    3.03
   4  -4   5   59.84    3.08
  -4  -4  -5   57.23    3.34
  -4   4  -5   54.19    2.68
  -4   4  -6   49.97    2.89
  -4   4  -6   47.01    2.43
  -4   4  -6   52.57    2.69
  -4  -4  -6   53.35    3.12
  -4  -4  -6   51.33    2.43
   4   4   7   17.39    2.03
  -4  -4  -7   16.22    1.66
  -4  -4  -7   17.03    1.04
  -4   4  -7   16.68    1.08
  -4   4  -7   16.74    1.03
  -4   4  -7   15.89    1.49
  -4  -4  -8   16.40    1.03
  -4  -4  -8   16.76    0.98
   4   4   8   17.90    2.17
  -4  -4  -8   17.91    1.63
  -4   4  -8   17.40    1.09
  -4  -4  -8   16.66    1.10
  -4   4  -8   15.41    1.02
  -4   4  -8   16.30    1.62
   4   4   9    4.48    1.17
  -4  -4  -9    5.98    0.69
  -4  -4  -9    4.62    1.05
  -4   4  -9    6.38    0.68
  -4  -4  -9    5.35    0.64
  -4  -4  -9    6.24    0.58
   4   4   9    4.08    1.44
  -4   4  -9    5.02    0.64
  -4   4  -9    4.65    1.14
  -4   4  -9    6.65    0.64
  -4  -4 -10    0.83    0.40
   4   4  10    0.25    1.29
  -4   4 -10    0.90    0.42
  -4   4 -10    1.40    0.52
  -4  -4 -10    0.72    0.55
  -4   4 -10    0.81    0.51
  -4   4 -10    0.83    0.49
  -4   4 -10    0.16    0.95
  -4  -4 -11    3.96    0.56
  -4   4 -11    2.90    1.13
   4   4  11    2.36    1.47
  -4   4 -11    3.57    0.59
  -4  -4 -11    4.47    0.72
  -4   4 -11    3.34    0.52
  -4   4 -11    3.43    0.57
  -4   4 -11    2.43    0.56
  -4  -4 -12    3.92    0.62
  -4   4 -12    2.72    1.14
  -4  -4 -12    3.40    0.68
  -4   4 -12    3.97    0.63
  -4   4 -12    2.79    0.55
   4   4  12    3.85    1.56
  -4   4 -12    3.15    0.56
  -4   4 -12    3.98    0.63
  -4   4 -13   27.70    1.57
  -4   4 -13   27.04    1.53
  -4  -4 -13   29.53    1.66
  -4   4 -13   25.86    1.57
  -4  -4 -13   28.63    1.58
   4   4  13   30.00    3.08
  -4   4 -14   17.73    1.14
  -4  -4 -14   20.78    1.30
  -4   4 -14   16.35    1.17
  -4  -4 -14   18.78    1.20
  -4  -4 -14   17.00    1.18
   4   4  14   19.59    2.51
  -4  -4 -15   19.83    1.25
  -4   4 -15   17.47    1.18
  -4   4 -15   19.57    1.17
  -4  -4 -15   19.50    1.21
  -4  -4 -15   18.46    1.22
  -4  -4 -16   17.31    1.12
  -4  -4 -16   18.37    1.16
  -4  -4 -16   17.66    1.14
  -4  -4 -17    1.21    0.49
  -4  -4 -17    1.87    0.48
  -4  -4 -18   18.18    1.04
  -4  -4 -18   17.90    1.07
  -4  -4 -19    0.18    0.28
   4  -5 -18    1.95    0.37
  -4   5  18    1.67    0.40
   4   5 -17    0.61    0.40
   4  -5 -17   -0.86    0.41
  -4   5  17   -0.23    0.44
   4   5 -16    5.04    0.67
   4  -5 -16    5.02    0.60
  -4   5  16    6.72    0.73
   4   5 -15    3.03    0.64
   4  -5 -15    3.86    0.58
  -4   5  15    2.72    0.68
  -4   5  14   11.41    1.05
   4   5 -14   12.17    1.00
   4  -5 -14   10.43    0.88
   4  -5 -13   47.40    2.47
   4   5 -13   51.14    2.54
  -4   5  13   52.24    2.64
  -4   5  13   45.49    3.66
  -4   5  13   57.16    3.84
   4  -5 -13   49.46    2.40
   4   5 -12    0.23    0.56
  -4   5  12    0.87    0.77
   4   5 -12    0.04    0.48
  -4   5  12    0.23    1.08
  -4   5  12    1.49    1.28
   4  -5 -12    0.29    0.40
   4   5 -11    2.48    0.65
  -4   5  11    3.39    1.28
   4   5 -11    3.03    0.62
   4  -5 -11    2.82    0.47
  -4   5  11    4.50    0.82
   4   5 -11    4.22    1.67
  -4   5  11    4.62    1.23
  -4   5  11    6.71    1.72
   4   5 -10   12.03    1.98
  -4   5  10   13.72    1.72
  -4  -5  10    9.76    1.41
   4   5 -10   10.28    0.94
  -4   5  10    8.87    1.65
  -4   5   9    4.50    1.29
   4   5  -9    3.73    1.52
   4   5  -9    3.76    0.69
  -4  -5   9    1.78    0.96
   4  -5  -9    2.08    0.41
  -4   5   9    3.24    1.25
   4   5  -8   28.45    1.61
   4   5  -8   29.00    1.66
   4   5  -8   26.68    2.73
  -4  -5   8   26.69    2.22
  -4   5   8   26.23    2.41
   4  -5  -8   28.33    1.44
  -4   5   8   26.93    2.47
   4   5  -7    4.84    0.62
   4   5  -7    3.53    1.28
  -4   5   7    3.52    1.27
   4   5  -7    4.61    0.70
  -4  -5   7    4.52    1.13
   4  -5  -7    3.59    0.43
  -4   5   7    2.03    0.97
  -4   5   6   -0.30    0.83
   4   5  -6    1.38    0.59
  -4  -5   6    0.75    0.99
  -4   5   6    0.58    0.51
   4   5  -6    1.65    0.52
   4   5  -6    2.13    1.12
  -4   5   6    1.57    1.14
   4   5  -5   34.11    2.73
  -4   5   5   36.76    2.58
   4   5  -5   39.27    2.84
  -4   5   5   39.38    2.84
  -4  -5   5   42.24    2.72
  -4   5   5   36.80    1.98
   4   5  -5   38.73    2.05
   4   5  -5   36.91    1.91
   4   5  -4   19.38    1.14
  -4   5   4   18.96    1.64
   4   5  -4   21.22    1.98
  -4  -5   4   19.22    1.85
  -4   5   4   18.64    1.96
   4   5  -4   20.64    1.90
  -4   5   4   18.98    1.22
  -4   5   4   18.98    1.16
   4   5  -3   26.32    2.28
  -4   5   3   24.19    1.82
   4   5  -3   23.99    2.03
  -4  -5   3   27.89    2.22
  -4   5   3   29.48    2.37
   4   5  -3   27.43    1.57
  -4   5   3   27.01    1.53
  -4   5   3   26.35    1.44
  -4   5   2    1.90    0.45
  -4   5   2    1.71    0.55
   4   5  -2    1.18    0.76
  -4   5   2    1.88    0.50
  -4  -5   2    1.95    1.03
  -4   5   2    1.19    0.54
   4   5  -2    1.87    1.08
   4   5  -2    1.63    0.57
   4   5  -1   29.26    2.35
  -4   5   1   24.21    1.50
   4   5  -1   28.43    1.53
  -4   5   1   28.91    1.47
  -4  -5   1   27.49    2.20
  -4   5   1   24.65    2.19
  -4   5   1   23.99    1.36
   4   5   0    5.11    0.68
  -4   5   0    7.43    1.32
   4   5   0    4.32    0.55
  -4   5   0    5.09    0.63
   4   5   0    4.21    1.21
  -4   5   0    4.52    0.67
  -4   5  -1   84.65    3.93
   4   5   1   84.55    3.89
   4   5   1   80.33    3.78
  -4   5  -1   85.07    3.86
  -4   5  -1   88.60    4.66
   4   5   1   80.27    4.82
   4   5   2    5.03    1.23
  -4   5  -2    3.69    0.65
  -4   5  -2    4.44    1.10
  -4   5  -2    4.79    0.61
  -4  -5  -2    3.80    1.20
  -4  -5  -2    3.25    0.61
   4   5   2    3.14    0.60
   4   5   3   22.03    1.29
  -4  -5  -3   23.32    1.34
   4   5   3   22.17    2.15
   4  -5   3   16.00    1.75
  -4  -5  -3   22.39    2.07
  -4   5  -3   21.72    1.87
   4   5   4   13.06    0.94
   4   5   4   12.83    1.79
  -4  -5  -4   14.25    1.73
   4  -5   4   11.79    1.41
  -4  -5  -4   13.23    1.00
  -4   5  -4   11.50    1.40
  -4   5  -5    4.44    0.65
   4   5   5    5.27    0.57
  -4  -5  -5    3.96    0.60
   4  -5   5    4.03    1.03
  -4  -5  -5    3.02    1.16
  -4   5  -5    3.61    0.90
   4   5   5    4.17    1.38
  -4   5  -6    1.49    0.69
  -4   5  -6    1.24    0.50
  -4   5  -6    0.92    0.58
  -4  -5  -6    0.43    0.47
   4   5   6    0.42    1.14
  -4  -5  -6    2.75    1.17
  -4   5  -7  101.95    4.60
  -4  -5  -7  100.17    4.53
  -4   5  -7   96.94    4.52
  -4  -5  -7   94.51    5.35
  -4  -5  -8    3.77    0.58
   4   5   8    2.25    1.23
  -4   5  -8    3.18    0.62
  -4  -5  -8    2.47    0.62
  -4  -5  -8    3.64    0.49
  -4  -5  -8    1.70    1.01
  -4   5  -8    4.23    0.70
  -4  -5  -9    8.11    0.71
  -4  -5  -9    7.29    1.29
  -4   5  -9    8.04    0.78
   4   5   9   10.91    1.65
  -4  -5  -9    9.11    0.79
  -4   5  -9    8.38    0.87
  -4  -5  -9    9.05    0.87
  -4   5 -10  261.39   11.01
  -4   5 -10  257.06   11.05
  -4  -5 -10  252.44   11.07
  -4  -5 -10  257.87   10.99
  -4   5 -10  250.85   10.93
  -4   5 -10  243.53   10.99
  -4  -5 -10  246.10   10.95
  -4   5 -11   36.70    1.95
  -4   5 -11   38.04    1.90
  -4  -5 -11   35.70    1.90
  -4  -5 -11   37.77    1.94
  -4  -5 -11   38.89    2.05
  -4   5 -11   36.73    1.98
   4   5  11   35.23    3.35
  -4  -5 -12   23.54    1.47
  -4   5 -12   24.56    1.41
  -4   5 -12   22.89    1.38
  -4  -5 -12   25.03    1.39
  -4   5 -12   23.36    1.33
  -4  -5 -12   22.82    1.36
   4   5  12   22.61    2.75
  -4   5 -13    9.36    0.77
  -4   5 -13    9.54    0.77
  -4  -5 -13   10.07    0.88
  -4  -5 -13    8.78    0.79
  -4   5 -13    9.20    0.81
  -4   5 -14    2.80    0.49
  -4  -5 -14    3.01    0.60
  -4  -5 -14    3.26    0.56
  -4  -5 -14    3.07    0.58
  -4  -5 -15   13.22    0.92
  -4  -5 -15   11.14    0.86
  -4  -5 -15   11.99    0.86
  -4  -5 -16    9.10    0.74
  -4  -5 -16   10.67    0.75
  -4  -5 -17    1.37    0.37
  -4  -5 -17    1.42    0.39
  -4  -5 -18    0.37    0.28
   4   6 -17    9.45    0.65
   4  -6 -17    8.25    0.61
  -4   6  17   10.48    0.68
   4   6 -16    2.53    0.47
   4  -6 -16    1.87    0.40
  -4   6  16    2.53    0.50
   4   6 -16    2.38    0.48
   4   6 -15    0.11    0.48
   4  -6 -15    0.03    0.39
  -4   6  15    1.03    0.55
  -4   6  14   15.60    1.09
   4   6 -14   12.15    1.00
   4  -6 -14   14.69    0.93
   4   6 -14   12.96    0.99
   4   6 -13    2.46    0.64
   4  -6 -13    2.22    0.53
   4   6 -13    1.94    0.68
   4   6 -12    5.53    0.76
   4   6 -12    3.64    0.79
   4  -6 -12    4.84    0.65
   4   6 -11    7.51    0.78
   4   6 -11    8.20    0.87
  -4   6  11    6.54    1.67
  -4   6  11    7.61    0.93
   4   6 -10    5.62    0.75
   4   6 -10    4.81    0.74
  -4   6  10    5.55    1.35
  -4   6  10    5.07    0.88
   4   6  -9    1.85    0.66
  -4  -6   9    2.18    1.06
  -4   6   9    2.28    0.73
  -4   6   9    4.28    1.42
   4   6  -8   27.21    1.59
   4   6  -8   26.24    1.65
  -4   6   8   26.65    1.63
  -4  -6   8   25.25    2.26
  -4   6   8   31.30    2.65
   4   6  -7   24.00    1.47
  -4   6   7   24.46    2.44
  -4  -6   7   21.07    2.08
   4   6  -7   24.16    1.55
  -4   6   7   25.33    1.51
   4   6  -6    0.63    0.54
   4   6  -6    0.55    0.71
  -4  -6   6    1.76    1.09
  -4   6   6    0.83    0.59
  -4   6   6   -0.93    1.32
  -4   6   6    0.19    0.55
   4   6  -5    7.56    1.46
  -4   6   5    7.25    1.55
  -4   6   5   10.06    0.89
  -4  -6   5    8.66    1.44
  -4   6   5    6.93    0.86
   4   6  -5    8.80    0.80
  -4   6   4    0.16    0.51
   4   6  -4   -0.18    1.04
  -4   6   4   -1.10    1.29
  -4  -6   4    1.06    1.16
   4   6  -4    0.47    0.48
  -4   6   4    0.80    0.60
   4   6  -3   16.12    1.96
   4   6  -3   20.13    1.34
   4   6  -3   20.20    1.23
  -4  -6   3   20.34    2.10
  -4   6   3   21.22    1.23
   4   6  -3   20.63    1.38
  -4   6   3   21.37    1.39
   4   6  -2   14.94    1.11
   4   6  -2   16.50    1.25
  -4   6   2   15.78    1.19
  -4  -6   2   15.80    1.88
  -4   6   2   17.01    1.03
   4   6  -2   16.06    1.89
  -4   6   1   42.87    2.43
   4   6  -1   51.27    2.48
  -4   6   1   48.34    2.37
   4   6  -1   45.83    2.34
   4   6  -1   44.36    3.35
  -4  -6   1   43.87    3.23
  -4   6   1   42.92    3.31
  -4   6   0  384.78   16.93
   4   6   0  397.68   16.92
  -4   6   0  407.85   16.87
   4   6   0  376.76   16.80
   4   6   0  398.34   18.16
  -4   6   0  380.26   17.88
   4   6   1  167.53    7.48
  -4  -6  -1  171.44    7.50
  -4   6  -1  177.37    7.47
   4   6   1  158.80    7.34
   4   6   1  174.18    8.73
   4  -6   1  153.64    8.29
  -4   6  -1  166.22    8.42
   4   6   2   72.43    3.53
  -4   6  -2   77.89    3.55
  -4  -6  -2   73.26    3.55
   4   6   2   67.58    4.56
  -4   6  -2   69.28    4.33
  -4  -6  -2   69.89    4.41
   4  -6   2   74.52    4.36
   4   6   3    3.70    0.67
   4   6   3    3.01    1.29
  -4   6  -3    3.85    0.73
  -4  -6  -3    5.07    0.73
  -4  -6  -3    4.21    1.34
   4  -6   3    3.16    1.19
  -4   6  -3    5.72    1.32
   4   6   4   32.05    2.94
  -4   6  -4   33.47    2.52
   4  -6   4   29.97    2.43
  -4  -6  -4   30.92    2.69
  -4  -6  -4   36.25    1.89
   4   6   4   32.94    1.82
  -4  -6  -5   28.59    1.61
   4   6   5   23.32    2.62
  -4   6  -5   24.99    2.11
  -4  -6  -5   27.98    2.51
   4   6   5   27.05    1.53
  -4   6  -6   78.86    3.82
  -4  -6  -6   81.10    3.76
  -4   6  -6   79.88    3.76
   4   6   6   79.11    5.20
  -4  -6  -6   72.63    4.64
   4   6   7  167.63    9.35
  -4   6  -7  174.99    7.87
  -4  -6  -7  176.50    7.78
  -4   6  -7  169.34    7.79
  -4  -6  -7  183.24    7.83
   4   6   7  186.68    9.21
  -4  -6  -7  169.69    8.76
  -4  -6  -8   64.87    3.20
   4   6   8   62.90    4.61
  -4   6  -8   70.93    3.29
  -4  -6  -8   66.96    3.18
  -4   6  -8   71.95    3.23
  -4  -6  -8   60.20    3.05
   4   6   8   63.13    4.32
  -4  -6  -8   71.86    4.17
  -4  -6  -9  169.09    7.25
  -4  -6  -9  150.78    7.09
   4   6   9  155.96    8.86
  -4   6  -9  163.89    7.28
  -4  -6  -9  165.74    7.20
  -4   6  -9  170.88    7.24
   4   6   9  158.18    8.37
  -4  -6  -9  153.80    8.03
  -4  -6 -10   15.77    1.06
   4   6  10   15.08    2.28
  -4  -6 -10   16.28    1.13
  -4   6 -10   18.47    1.18
  -4   6 -10   17.78    1.22
  -4  -6 -10   19.12    1.23
  -4   6 -10   19.19    1.21
  -4  -6 -11    0.30    0.40
  -4  -6 -11    1.02    0.49
  -4   6 -11    0.13    0.54
  -4   6 -11    0.40    0.51
  -4  -6 -11    0.81    0.52
  -4  -6 -12    4.82    0.58
  -4  -6 -12    6.39    0.62
  -4   6 -12    4.92    0.68
  -4   6 -12    5.77    0.66
  -4  -6 -12    5.70    0.68
  -4   6 -13    3.67    0.56
  -4  -6 -13    3.05    0.51
  -4  -6 -13    2.74    0.56
  -4  -6 -13    3.48    0.54
  -4   6 -13    3.68    0.55
  -4  -6 -14   23.71    1.32
  -4  -6 -14   26.23    1.38
  -4  -6 -14   24.18    1.33
  -4  -6 -15    2.81    0.42
  -4  -6 -15    2.22    0.41
  -4  -6 -16    0.25    0.30
   4   7 -16    2.23    0.32
   4  -7 -15   -0.04    0.29
   4   7 -15   -0.43    0.36
   4   7 -14    0.34    0.44
   4   7 -14    0.67    0.40
   4   7 -14    1.39    0.48
   4  -7 -14    0.41    0.34
   4  -7 -13   26.91    1.49
  -4   7  13   30.27    1.60
   4   7 -13   29.76    1.57
   4   7 -13   29.10    1.54
   4   7 -13   29.29    1.61
   4   7 -12    7.88    0.79
  -4   7  12    9.20    0.83
   4   7 -11    3.77    0.65
  -4   7  11    3.20    0.65
   4   7 -10   38.73    2.06
  -4   7  10   39.21    2.08
   4   7 -10   37.71    2.12
   4   7  -9    0.11    0.69
  -4   7   9    1.56    0.60
   4   7  -9    1.01    0.61
  -4   7   8   38.61    2.13
   4   7  -8   39.85    2.22
   4   7  -8   42.00    2.21
  -4   7   8   36.35    3.05
  -4  -7   7    1.00    0.97
   4   7  -7    0.34    0.69
   4   7  -7    0.09    0.59
   4   7  -7    0.45    0.66
  -4   7   7   -0.19    1.14
  -4   7   7    0.69    0.58
  -4   7   6   29.61    1.70
   4   7  -6   31.64    1.73
  -4  -7   6   30.22    2.46
  -4   7   6   33.35    2.93
   4   7  -6   27.52    1.81
   4   7  -6   30.83    1.83
  -4   7   5   71.67    3.55
   4   7  -5   75.52    3.59
  -4   7   5   83.72    4.96
  -4  -7   5   77.87    4.50
   4   7  -5   77.59    3.69
   4   7  -4   18.32    2.10
  -4   7   4   22.35    1.34
   4   7  -4   23.84    1.40
  -4   7   4   26.59    2.61
  -4  -7   4   20.76    2.14
   4   7  -4   20.86    1.54
   4   7  -4   23.63    1.50
   4   7  -3   70.35    4.78
   4   7  -3   86.15    3.83
  -4   7   3   77.51    3.73
  -4  -7   3   79.35    4.78
   4  -7  -3   70.09    4.84
   4   7  -3   88.67    4.00
   4   7  -3   83.01    3.90
   4   7  -2   23.40    2.38
   4   7  -2   24.74    1.45
  -4   7   2   23.66    2.50
   4  -7  -2   23.45    2.40
  -4  -7   2   21.46    2.29
   4   7  -2   24.03    1.50
   4   7  -2   26.64    1.65
   4   7  -1  205.52   10.42
   4   7  -1  198.02    9.10
   4   7  -1  223.59    9.30
   4   7  -1  203.53    9.14
  -4   7   1  222.63   10.53
  -4  -7   1  221.06   10.34
   4  -7  -1  200.75   10.29
  -4   7   0   37.16    1.92
  -4  -7   0   34.06    1.95
   4   7   0   31.98    1.78
   4   7   0   31.90    1.92
  -4   7   0   31.48    2.87
  -4  -7   0   34.20    2.83
   4  -7   0   29.35    2.71
   4   7   0   31.10    2.84
  -4   7  -1  110.58    4.77
   4   7   1   95.33    4.59
  -4  -7  -1  106.34    4.81
   4   7   1   97.49    5.96
   4   7   1  102.47    4.77
  -4   7  -1  106.94    5.89
   4  -7   1   88.38    5.56
   4   7   2    0.88    0.66
   4   7   2    1.79    1.31
  -4   7  -2    1.48    0.73
  -4  -7  -2    1.19    0.68
  -4   7  -2    1.39    1.26
  -4  -7  -2    0.18    1.20
   4  -7   2   -0.16    1.08
   4   7   3    2.15    0.65
   4   7   3    3.23    1.32
  -4  -7  -3    2.36    0.73
  -4   7  -3    3.26    1.18
  -4   7  -3    2.86    0.73
   4  -7   3    0.76    0.99
  -4  -7  -3    2.58    1.38
   4   7   4    0.24    1.21
  -4   7  -4    1.74    0.73
  -4  -7  -4    1.30    0.64
  -4  -7  -4    1.10    1.19
  -4   7  -4    1.04    0.94
   4   7   5   38.32    3.33
  -4   7  -5   43.32    2.18
  -4  -7  -5   44.12    2.17
   4   7   5   41.00    3.49
  -4  -7  -5   34.57    2.99
  -4  -7  -5   37.31    2.05
   4   7   6    6.12    1.49
   4   7   6    5.59    1.71
  -4   7  -6    7.93    0.86
  -4  -7  -6    8.50    0.80
  -4  -7  -6    4.89    1.35
  -4  -7  -6    5.80    0.70
  -4  -7  -7   14.44    0.98
  -4   7  -7   16.92    1.14
  -4  -7  -7   11.29    0.83
  -4  -7  -7   11.77    1.64
  -4  -7  -7   13.67    1.00
  -4   7  -7   15.40    1.15
   4   7   7   13.59    2.05
   4   7   7   14.81    2.06
  -4  -7  -8   20.79    1.26
  -4   7  -8   26.17    1.49
  -4  -7  -8   23.57    1.39
  -4  -7  -8   25.54    1.42
  -4   7  -8   26.78    1.53
  -4  -7  -9    0.84    0.38
  -4   7  -9    1.12    0.59
  -4   7  -9    0.23    0.47
  -4  -7  -9    0.72    0.49
  -4  -7  -9    0.75    0.46
  -4   7  -9    0.65    0.58
  -4  -7 -10    3.46    0.47
  -4  -7 -10    4.74    0.58
  -4   7 -10    4.19    0.60
  -4  -7 -10    5.14    0.61
  -4   7 -10    3.22    0.64
  -4  -7 -11   15.43    0.96
  -4   7 -11   15.72    0.97
  -4  -7 -11   16.54    0.97
  -4   7 -11   15.61    1.01
  -4   7 -12   32.86    1.70
  -4   7 -12   35.50    1.74
  -4  -7 -12   33.46    1.69
  -4  -7 -13    0.86    0.37
  -4  -7 -14    7.16    0.55
  -4  -7 -16    1.26    0.27
   4   8 -14    6.47    0.42
   4   8 -13   35.98    1.69
   4   8 -13   36.03    1.73
   4   8 -12   60.54    2.75
  -4   8  12   60.07    2.73
   4   8 -12   57.04    2.71
  -4   8  11   68.80    3.27
   4   8 -11   73.99    3.31
   4   8 -11   72.65    3.35
  -4   8  10   23.69    1.33
   4   8 -10   25.83    1.39
   4   8 -10   22.96    1.40
  -4   8   9   41.71    2.12
   4   8  -9   45.84    2.21
   4   8  -9   42.41    2.23
   4   8  -8    8.29    0.84
  -4   8   8    8.13    0.72
  -4   8   7   81.40    3.82
   4   8  -7   87.44    3.98
  -4   8   6    1.31    0.46
   4   8  -6    1.29    0.66
   4   8  -6    2.33    0.62
   4   8  -5  160.44    7.25
   4   8  -5  163.30    7.19
   4   8  -4   13.84    1.12
   4   8  -4   11.83    1.01
   4   8  -4   12.03    0.95
   4   8  -3   15.77    1.14
   4   8  -3   17.50    1.30
  -4  -8   3   15.74    1.22
   4   8  -3   18.01    1.13
   4   8  -2    1.82    0.70
  -4  -8   2    0.36    0.62
   4   8  -2    0.53    0.53
   4   8  -2    0.88    0.53
   4   8  -1    1.04    0.69
   4   8  -1    1.69    0.53
   4   8  -1    1.48    0.53
  -4  -8   1    1.22    0.65
   4   8   0   27.69    1.48
  -4  -8   0   29.03    1.69
   4   8   0   25.05    1.49
  -4  -8  -1   10.32    0.98
   4   8   1    9.65    0.81
  -4  -8  -2   95.77    4.31
   4   8   2   88.72    4.17
  -4   8  -3    6.44    0.81
  -4  -8  -3    5.27    0.75
  -4   8  -4    0.24    0.59
  -4  -8  -4    0.87    0.55
  -4   8  -5    8.64    0.89
  -4   8  -5    8.75    0.88
  -4  -8  -5    9.33    0.82
  -4  -8  -6    3.18    0.58
  -4   8  -6    3.51    0.67
  -4  -8  -7    9.34    0.77
  -4   8  -7    8.90    0.84
  -4   8  -8   16.04    1.05
  -4   8  -8   13.75    0.95
  -4   8  -8   15.45    1.04
  -4  -8  -8   14.51    0.95
  -4   8  -9    2.22    0.46
  -4   8  -9    2.70    0.54
  -4  -8  -9    2.67    0.46
  -4   8 -10    1.06    0.40
  -4  -8 -10    0.98    0.38
  -4  -8 -11    2.99    0.38
  -4  -8 -13   52.31    2.36
   4   9 -11    3.01    0.33
   4   9 -10    5.15    0.44
   4   9 -10    3.34    0.34
   4  -9  -9    1.35    0.29
   4   9  -9    1.56    0.40
   4   9  -9    0.69    0.37
   4   9  -8   -0.18    0.42
   4   9  -8   -0.19    0.37
  -4  -9   8    0.22    0.32
   4   9  -7    5.13    0.57
  -4  -9   7    5.15    0.54
   4   9  -6    3.08    0.51
  -4  -9   6    2.33    0.46
   4   9  -5    3.69    0.52
  -4  -9   5    3.90    0.54
  -4  -9   4    6.76    0.66
   4   9  -4    7.81    0.66
   4   9  -3    0.28    0.38
  -4  -9   3    0.07    0.45
   4   9  -3    0.05    0.42
   4   9  -2    0.21    0.37
  -4  -9   2    0.21    0.46
   4   9  -2   -0.19    0.41
  -4  -9   1    0.94    0.46
   4   9  -1    2.73    0.47
  -4  -9   0   17.76    1.07
   4   9   0   16.40    0.99
  -4  -9  -1    4.58    0.56
   4   9   1    3.65    0.48
  -4  -9  -2    0.19    0.40
  -4   9  -2   -0.29    0.57
  -4  -9  -3    4.10    0.50
  -4  -9  -4    5.20    0.55
  -4  -9  -5    2.55    0.43
  -4  -9  -6    2.95    0.42
  -4   9  -6    2.93    0.44
  -4   9  -7    2.09    0.48
  -4  -9  -7    1.44    0.34
  -4   9  -7    1.42    0.34
  -4  -9  -8    0.90    0.29
   4  10  -6    5.08    0.39
   4  10  -5    1.02    0.28
  -4  10   5    0.25    0.26
  -4  10   4   19.66    1.01
  -4  10   3    1.92    0.36
  -4  10   2   22.46    1.16
  -4  10   1   16.01    0.91
  -4  10   0   12.42    0.78
  -4  10  -1    2.10    0.41
  -4  10  -2    3.76    0.44
  -4  10  -3   19.23    1.02
   5   0 -22   -0.07    0.25
  -5   0  21    0.22    0.39
   5   0 -21    0.03    0.40
   5   0 -20    0.68    0.53
   5   0 -20    0.34    0.58
   5   0 -19   29.73    1.82
   5   0 -19   33.19    1.87
   5   0 -18   -0.24    0.50
   5   0 -18    0.94    0.78
   5   0 -17   15.56    1.09
   5   0 -17   14.93    1.36
   5   0 -16   -0.71    0.87
   5   0 -16   -0.41    0.53
   5   0 -16    1.64    1.36
   5   0 -15   29.07    3.15
   5   0 -15   31.20    2.89
   5   0 -15   33.83    1.95
   5   0 -15   36.32    1.89
   5   0 -15   37.66    2.19
   5   0 -14    0.26    1.47
   5   0 -14   -0.82    1.25
   5   0 -14   -0.37    0.59
   5   0 -14    0.37    0.50
   5   0 -14    0.96    0.73
   5   0 -13   40.92    3.35
   5   0 -13   37.95    1.97
   5   0 -13   35.99    2.95
  -5   0  13   33.47    2.42
   5   0 -13   36.69    1.91
   5   0 -13   38.60    2.19
   5   0 -12   -0.36    1.07
  -5   0  12   -0.74    0.73
   5   0 -12    0.21    1.08
   5   0 -12    0.45    0.47
   5   0 -12   -0.20    0.42
   5   0 -11  151.14    6.77
   5   0 -11  156.33    6.75
   5   0 -11  157.89    8.11
  -5   0  11  151.26    7.31
   5   0 -11  151.44    7.84
   5   0 -10    0.03    0.39
   5   0 -10   -0.12    0.35
  -5   0  10   -0.22    0.35
  -5   0  10    0.64    0.71
  -5   0   9   18.43    1.03
   5   0  -9   18.54    1.01
   5   0  -9   19.99    1.08
  -5   0   9   16.69    1.46
   5   0  -8    0.38    0.37
  -5   0   8   -0.39    0.68
  -5   0   7   71.13    3.63
  -5   0   6    0.39    0.69
  -5   0   5  231.05   10.27
  -5   0   4    1.72    0.67
  -5   0   4    1.54    0.64
  -5   0   3 1487.70   63.16
  -5   0   2    0.57    0.80
   5   0  -2    1.18    0.61
  -5   0   1   65.35    3.49
   5   0  -1   68.28    3.29
  -5   0   1   70.68    3.22
   5   0   0    0.56    0.51
  -5   0   0   -0.39    0.71
  -5   0   0    0.14    0.49
  -5   0  -1   88.40    3.99
   5   0   1   88.76    4.11
  -5   0  -1   92.09    4.36
   5   0   2   -0.04    0.48
  -5   0  -2    0.55    0.60
  -5   0  -2    0.82    0.72
  -5   0  -2    0.14    0.36
  -5   0  -3   97.02    4.84
  -5   0  -3   98.31    4.82
   5   0   3  101.05    4.60
  -5   0  -4    0.51    0.71
  -5   0  -4   -0.33    0.77
   5   0   4    0.17    0.59
  -5   0  -5  200.29    9.54
  -5   0  -5  215.12    9.62
  -5   0  -6    0.32    0.79
  -5   0  -6   -0.54    0.86
  -5   0  -7   61.74    3.63
  -5   0  -7   63.98    2.91
  -5   0  -7   61.53    2.82
  -5   0  -7   56.46    3.55
  -5   0  -8    0.36    0.37
  -5   0  -8    0.14    0.94
  -5   0  -8    0.24    0.45
  -5   0  -8    0.69    0.95
  -5   0  -8    0.16    0.31
  -5   0  -8   -0.13    0.39
  -5   0  -9   47.82    2.27
  -5   0  -9   43.29    2.34
  -5   0  -9   48.80    3.25
  -5   0  -9   49.95    2.28
  -5   0  -9   45.77    3.20
  -5   0  -9   46.81    2.20
  -5   0 -10    0.19    0.34
  -5   0 -10    0.38    0.44
  -5   0 -10    0.53    0.52
  -5   0 -10   -0.88    0.99
  -5   0 -10   -0.04    0.48
  -5   0 -10    0.03    0.41
  -5   0 -11   71.93    3.32
  -5   0 -11   67.41    3.33
  -5   0 -11   73.18    3.30
  -5   0 -11   68.16    3.23
  -5   0 -11   72.69    4.49
  -5   0 -11   68.59    3.39
  -5   0 -12   -0.28    0.52
  -5   0 -12    0.18    0.53
  -5   0 -12    0.12    0.50
  -5   0 -12    0.60    0.43
  -5   0 -12   -0.44    1.22
  -5   0 -12    0.43    0.57
  -5   0 -13    9.35    0.85
  -5   0 -13    8.49    0.88
  -5   0 -13    8.86    0.85
  -5   0 -13    9.71    0.80
  -5   0 -13   10.67    1.88
  -5   0 -13    9.05    0.96
  -5   0 -14    0.27    0.52
  -5   0 -14    0.13    0.52
  -5   0 -14   -0.11    0.64
  -5   0 -14    0.87    0.72
  -5   0 -14   -0.51    1.46
  -5   0 -14    0.52    0.56
  -5   0 -15    7.74    0.97
  -5   0 -15    8.63    1.96
  -5   0 -15    7.82    0.79
  -5   0 -15    6.76    0.88
  -5   0 -16    0.82    0.73
  -5   0 -16    1.05    1.52
  -5   0 -16   -0.36    0.50
  -5   0 -16    0.50    0.66
  -5   0 -17   38.15    2.16
  -5   0 -17   37.69    2.00
  -5   0 -18   -0.32    0.58
  -5   0 -19   65.84    3.19
  -5   0 -20   -0.04    0.47
  -5   0 -21   -0.10    0.35
   5  -1 -21    0.31    0.37
   5   1 -21    0.81    0.40
  -5  -1  21    0.85    0.38
  -5   1  21    0.53    0.36
   5  -1 -20   19.47    1.25
   5   1 -20   19.08    1.24
   5  -1 -20   21.52    1.27
   5   1 -20   20.53    1.27
   5  -1 -19    1.57    0.60
   5   1 -19    2.28    0.67
   5  -1 -19    1.36    0.49
   5  -1 -19    1.82    0.69
   5   1 -19    1.14    0.67
   5  -1 -18   19.91    1.26
   5  -1 -18   20.95    1.47
   5  -1 -17    5.62    0.94
   5   1 -17    5.08    0.95
   5  -1 -17    4.62    0.68
   5   1 -16   23.39    2.68
   5  -1 -16   27.99    2.91
   5   1 -16   26.15    1.55
   5   1 -16   24.49    1.70
   5  -1 -16   23.79    1.67
   5   1 -16   21.90    1.41
   5  -1 -16   24.37    1.47
   5  -1 -15    3.20    0.63
   5   1 -15    2.88    0.60
   5   1 -15    2.15    1.23
   5   1 -15    1.95    0.68
   5  -1 -15    3.97    0.90
   5   1 -15    2.64    0.88
   5  -1 -15    5.80    1.74
   5   1 -15    2.15    1.36
  -5   1  14    4.60    0.65
   5  -1 -14    4.28    0.63
   5   1 -14    5.12    0.67
   5   1 -14    2.81    1.41
   5  -1 -14    5.43    0.71
   5   1 -14    4.98    0.72
   5  -1 -14    1.26    1.52
   5   1 -14    3.33    1.60
   5  -1 -14    4.25    0.92
   5   1 -14    5.86    0.96
   5   1 -13   61.93    2.93
   5  -1 -13   62.50    2.92
   5  -1 -13   58.94    4.27
   5   1 -13   60.78    4.36
   5   1 -13   59.34    4.18
   5  -1 -13   52.70    3.74
  -5   1  13   59.24    3.58
   5  -1 -13   63.76    2.96
   5   1 -13   61.73    2.97
   5   1 -13   59.87    3.16
   5  -1 -13   61.83    3.17
  -5   1  13   58.15    2.89
   5  -1 -12   10.66    1.72
   5   1 -12    8.68    1.63
   5   1 -12    7.91    1.65
  -5   1  12    5.93    1.11
   5  -1 -12    8.76    1.40
  -5   1  12    9.68    0.78
   5  -1 -12    7.84    0.74
   5  -1 -12    8.80    0.71
   5   1 -12    8.46    0.72
   5  -1 -12    7.04    0.71
   5   1 -12    7.90    0.73
   5  -1 -11    2.00    0.97
   5   1 -11   -0.38    1.15
  -5   1  11    0.45    0.85
   5  -1 -11   -0.10    0.40
   5   1 -11    0.42    0.44
   5  -1 -11   -0.19    1.03
   5   1 -11    0.59    0.97
   5  -1 -11    0.67    0.43
   5   1 -11    1.07    0.43
  -5   1  11    0.86    0.48
   5  -1 -11    0.29    0.36
   5  -1 -10   91.74    3.92
  -5   1  10   88.99    3.94
  -5   1  10   86.91    4.57
   5  -1 -10   83.73    3.87
   5   1 -10   82.89    3.88
   5   1  -9    1.52    1.06
   5  -1  -9    1.05    1.06
  -5   1   9    0.60    0.83
   5  -1  -9    2.12    0.40
   5   1  -9    2.48    0.39
  -5   1   9    1.91    0.47
   5  -1  -9    1.30    0.36
   5  -1  -8   37.24    1.74
  -5  -1   8   33.57    2.17
  -5   1   8   34.41    2.32
  -5   1   8   37.49    2.10
  -5   1   8   35.69    1.78
  -5  -1   7   46.25    2.66
  -5   1   7   49.48    2.81
  -5   1   7   50.21    2.61
  -5   1   7   48.64    2.28
  -5  -1   6  416.08   17.37
  -5   1   6  383.40   17.28
  -5   1   6  397.66   17.47
  -5  -1   5   26.42    1.69
  -5   1   5   27.77    1.70
  -5   1   5   29.02    1.86
  -5  -1   4    4.01    0.72
   5   1  -4    4.53    0.94
  -5   1   4    5.48    0.89
  -5   1   4    4.15    0.76
   5   1  -3   26.80    1.74
  -5   1   3   27.42    1.60
  -5  -1   3   23.59    1.54
   5   1  -2   76.40    3.75
  -5   1   2   71.12    3.58
  -5  -1   2   78.11    3.84
  -5   1   2   77.25    3.83
   5   1  -1   84.18    4.15
  -5  -1   1   84.48    3.97
  -5  -1   1   91.91    4.25
  -5   1   1   84.96    4.21
  -5   1   1   83.73    4.02
  -5   1   0   87.02    4.01
  -5   1   0   83.56    4.01
  -5  -1   0   85.96    3.97
  -5   1   0   88.55    4.22
  -5  -1   0   88.13    4.23
   5   1   0   84.28    4.13
  -5   1  -1    0.62    0.56
  -5   1  -1    0.35    0.50
   5   1   1    0.53    0.69
  -5  -1  -1    0.07    0.49
  -5  -1  -1    0.13    0.71
  -5   1  -1    0.07    0.67
  -5   1  -2  564.95   23.19
  -5  -1  -2  558.10   23.18
  -5   1  -2  548.32   22.85
  -5   1  -2  560.07   22.90
  -5  -1  -2  549.13   23.19
  -5   1  -2  545.48   23.20
  -5  -1  -2  541.72   22.84
   5   1   2  555.70   23.13
   5  -1   2  504.91   22.67
   5   1   3  146.92    6.52
   5  -1   3  135.06    6.07
  -5  -1  -3  143.61    6.15
  -5  -1  -3  143.11    6.57
  -5   1  -3  140.68    6.56
  -5   1  -3  129.34    6.54
  -5  -1  -3  146.75    6.57
   5  -1   4  337.17   14.42
   5   1   4  337.49   14.81
  -5  -1  -4  328.11   14.35
  -5  -1  -4  353.84   14.93
  -5   1  -4  332.41   14.89
  -5  -1  -4  325.75   14.86
  -5   1  -4  351.20   14.91
   5   1   5   40.65    2.33
  -5  -1  -5   33.57    1.67
  -5   1  -5   34.48    2.30
  -5  -1  -5   35.37    2.30
  -5  -1  -5   37.49    2.30
  -5   1  -5   37.79    2.33
   5   1   6    9.53    1.20
  -5  -1  -6    8.95    0.54
  -5  -1  -6    9.29    1.26
  -5   1  -6    9.41    1.24
  -5   1  -6    8.90    1.23
  -5  -1  -6    9.55    1.27
  -5  -1  -7  156.85    7.66
  -5   1  -7  160.06    7.66
  -5   1  -7  152.62    6.87
  -5  -1  -7  152.74    6.87
  -5  -1  -7  158.79    6.78
  -5   1  -7  152.91    6.83
  -5  -1  -7  159.70    6.76
  -5   1  -7  160.57    7.65
  -5  -1  -7  160.86    7.65
  -5  -1  -8   54.87    2.49
  -5  -1  -8   55.66    3.41
  -5   1  -8   56.49    3.47
  -5  -1  -8   49.82    3.33
  -5   1  -8   58.49    3.48
  -5  -1  -8   55.82    2.63
  -5   1  -8   51.51    2.61
  -5  -1  -8   54.10    2.51
  -5   1  -8   55.24    2.57
  -5   1  -8   56.43    2.49
  -5   1  -8   53.37    2.51
  -5  -1  -8   52.66    2.57
  -5  -1  -9   26.84    1.37
  -5  -1  -9   26.46    1.41
  -5   1  -9   30.05    1.49
  -5   1  -9   27.14    2.30
  -5  -1  -9   27.65    2.32
  -5   1  -9   24.88    1.39
  -5  -1  -9   27.38    1.47
  -5  -1  -9   27.36    2.27
  -5   1  -9   29.46    2.34
  -5  -1  -9   27.86    1.53
  -5   1  -9   27.39    1.52
  -5   1  -9   25.38    1.35
  -5   1 -10   14.56    1.00
  -5  -1 -10   15.48    0.96
  -5   1 -10   13.67    1.06
  -5  -1 -10   15.10    1.02
  -5   1 -10   13.81    0.92
  -5   1 -10   14.46    0.91
  -5  -1 -10   15.03    1.77
  -5   1 -10   14.10    1.79
  -5  -1 -10   17.66    1.09
  -5   1 -10   14.85    1.05
  -5   1 -11   68.42    3.22
  -5  -1 -11   68.37    3.17
  -5   1 -11   65.03    3.25
  -5  -1 -11   65.97    3.19
  -5   1 -11   64.75    3.13
  -5  -1 -11   68.00    3.12
  -5   1 -11   69.11    3.12
  -5  -1 -11   67.46    4.34
  -5   1 -11   62.86    4.30
  -5  -1 -11   66.06    3.26
  -5   1 -11   66.46    3.26
  -5   1 -12   11.78    0.95
  -5  -1 -12   12.23    0.94
  -5   1 -12   10.35    0.98
  -5   1 -12   12.58    0.90
  -5  -1 -12   12.35    0.97
  -5  -1 -12   13.84    0.90
  -5   1 -12   11.43    0.86
  -5  -1 -12   15.88    2.00
  -5   1 -12    9.26    1.74
  -5  -1 -12   11.55    1.01
  -5   1 -12   11.59    1.05
  -5  -1 -13   17.58    1.22
  -5  -1 -13   16.70    1.22
  -5   1 -13   18.35    1.27
  -5  -1 -13   17.59    1.32
  -5   1 -13   20.47    1.36
  -5   1 -13   19.16    2.34
  -5  -1 -13   19.82    2.35
  -5  -1 -13   18.24    1.16
  -5   1 -13   16.97    1.12
  -5  -1 -14   16.94    1.16
  -5   1 -14   16.73    1.17
  -5  -1 -14   19.48    1.28
   5   1  14   14.92    1.97
  -5  -1 -14   18.16    1.34
  -5   1 -14   19.52    1.38
  -5  -1 -14   14.26    2.22
  -5   1 -14   15.01    2.31
  -5  -1 -14   21.77    1.31
  -5  -1 -15   15.12    1.07
  -5  -1 -15   15.32    1.14
   5   1  15   15.11    1.97
  -5   1 -15   11.80    2.20
  -5  -1 -15   11.60    2.05
  -5  -1 -15   14.88    1.24
  -5   1 -15   14.70    1.24
  -5  -1 -15   16.16    1.19
  -5  -1 -16   28.44    1.62
  -5  -1 -16   27.31    1.67
  -5   1 -16   28.58    2.91
  -5  -1 -16   30.63    2.97
  -5  -1 -16   28.30    1.77
  -5   1 -16   27.94    1.75
  -5  -1 -17   -0.46    0.57
  -5  -1 -17    0.17    0.59
  -5   1 -17   -0.71    0.68
  -5  -1 -17    1.07    0.55
  -5   1 -18    4.15    0.72
  -5  -1 -18    4.89    0.76
  -5  -1 -18    5.56    0.64
  -5  -1 -19    3.44    0.63
  -5   1 -19    3.74    0.66
  -5  -1 -20    0.87    0.46
  -5   1 -20    1.06    0.47
  -5  -1 -21    0.27    0.32
  -5   1 -21    0.28    0.33
   5  -2 -21    6.60    0.51
   5   2 -21    6.17    0.53
   5   2 -20    1.38    0.50
   5  -2 -20    0.68    0.46
   5  -2 -20    0.15    0.36
  -5  -2  20    0.36    0.44
  -5   2  20   -0.07    0.42
   5  -2 -20    1.08    0.44
   5   2 -20    0.62    0.44
   5  -2 -19   15.70    0.98
   5   2 -19   16.37    1.13
   5  -2 -19   15.44    1.10
   5  -2 -19   14.27    1.06
   5   2 -19   13.22    1.07
   5   2 -18    3.60    0.67
   5  -2 -18    2.43    0.56
   5  -2 -18    3.43    0.75
   5   2 -18    3.10    0.76
   5   2 -18    3.07    0.70
   5  -2 -18    3.55    0.71
   5   2 -17    3.75    0.67
   5  -2 -17    4.87    0.64
   5  -2 -17    3.97    0.83
   5   2 -17    3.26    0.80
   5  -2 -16   19.10    2.46
   5   2 -16   21.55    2.55
   5   2 -16   22.11    1.41
  -5   2  16   21.79    1.31
   5  -2 -16   21.97    1.57
   5   2 -16   21.93    1.58
   5  -2 -16   20.80    1.32
   5  -2 -15   35.77    1.92
   5  -2 -15   30.96    3.16
   5   2 -15   32.50    3.18
   5   2 -15   34.62    3.32
   5   2 -15   38.42    2.00
  -5   2  15   34.63    1.90
   5  -2 -15   35.89    2.13
   5   2 -15   33.91    2.11
   5  -2 -15   35.91    1.91
   5  -2 -14   22.20    1.32
   5  -2 -14   21.50    2.49
   5   2 -14   16.65    2.35
  -5   2  14   21.22    2.02
   5   2 -14   17.15    2.43
   5   2 -14   22.28    1.40
  -5   2  14   24.03    1.38
   5   2 -14   19.46    1.53
   5  -2 -14   21.01    1.53
   5  -2 -14   22.79    1.34
   5  -2 -13   40.24    2.01
   5  -2 -13   37.88    3.33
   5   2 -13   41.88    3.37
   5   2 -13   38.25    3.41
  -5   2  13   37.33    2.80
   5   2 -13   41.57    2.08
  -5   2  13   37.16    2.04
   5  -2 -13   38.28    2.23
   5   2 -13   37.76    2.25
   5  -2 -13   36.06    1.97
   5  -2 -12   37.88    1.92
   5  -2 -12   37.75    1.91
   5  -2 -12   40.15    3.22
   5   2 -12   36.88    3.20
   5   2 -12   39.46    3.34
  -5   2  12   35.73    2.70
   5   2 -12   39.78    2.01
   5   2 -12   36.97    2.15
   5  -2 -12   36.06    2.11
  -5   2  12   37.20    2.00
   5   2 -12   37.94    2.01
   5  -2 -11   21.32    1.20
   5  -2 -11   19.86    2.16
   5   2 -11   19.92    2.23
   5  -2 -11   21.52    1.20
  -5   2  11   20.40    1.92
   5  -2 -11   16.33    1.61
   5   2 -11   21.79    2.36
   5   2 -11   22.66    1.29
  -5   2  11   21.61    1.29
  -5  -2  10    0.47    0.81
   5  -2 -10    0.54    0.35
   5   2 -10    0.62    0.44
  -5   2  10    0.65    0.52
   5  -2 -10    0.17    0.94
   5   2 -10    0.18    1.11
  -5   2  10    2.12    1.01
  -5   2  10    0.24    0.64
   5  -2 -10    0.63    0.66
   5  -2  -9   69.07    3.10
  -5  -2   9   67.81    3.67
  -5   2   9   66.78    3.19
  -5   2   9   66.85    3.59
  -5   2   9   74.85    4.01
   5  -2  -8    9.96    0.62
  -5   2   8    9.95    1.41
  -5   2   8   11.06    1.17
  -5   2   8    8.72    0.76
  -5  -2   8    9.40    1.13
  -5   2   7    7.31    1.25
  -5   2   7    5.51    0.99
  -5   2   7    6.06    0.64
  -5  -2   7    6.66    0.98
  -5   2   6  210.08    9.43
  -5   2   6  195.31    8.72
  -5  -2   6  208.34    9.18
  -5   2   6  209.51    9.20
   5   2  -5  136.47    6.20
  -5   2   5  126.69    6.10
  -5   2   5  132.68    5.96
  -5  -2   5  131.34    5.91
  -5   2   5  118.04    5.45
   5   2  -4  151.66    7.37
  -5   2   4  163.39    7.29
  -5  -2   4  155.59    7.18
   5   2  -3   87.48    4.57
  -5   2   3   90.06    4.54
  -5  -2   3   94.76    4.57
  -5  -2   3   91.53    4.40
  -5   2   3   92.64    4.48
   5   2  -2   28.41    1.96
  -5   2   2   34.88    1.99
  -5  -2   2   31.62    2.01
  -5   2   2   31.98    1.98
  -5   2   1   11.29    1.07
   5   2  -1   10.24    1.16
  -5   2   1   10.29    1.06
  -5  -2   1    9.35    1.01
   5   2   0   10.25    1.13
  -5  -2   0   10.51    1.00
  -5   2   0   10.55    1.02
  -5   2   0    7.65    0.90
  -5   2   0    7.45    0.93
  -5  -2   0    9.56    0.99
   5   2   1    0.41    0.72
  -5  -2  -1    0.37    0.68
  -5   2  -1    0.87    0.68
  -5   2  -1    0.76    0.60
  -5   2  -1    0.74    0.64
  -5  -2  -1    1.20    0.65
   5   2   2   49.82    2.83
  -5   2  -2   48.70    2.66
  -5  -2  -2   49.90    2.67
  -5   2  -2   49.33    2.50
  -5  -2  -2   45.70    2.49
  -5   2  -2   46.44    2.35
   5   2   3  308.46   13.82
  -5   2  -3  305.40   13.70
  -5  -2  -3  311.27   13.71
  -5   2  -3  308.32   13.71
  -5  -2  -3  311.56   13.69
  -5   2  -3  310.63   13.44
  -5  -2  -3  300.28   13.47
  -5   2  -3  312.67   13.27
  -5  -2  -4    7.45    1.01
  -5   2  -4    7.49    1.07
  -5  -2  -4    6.68    1.04
  -5   2  -4    7.86    1.07
   5   2   4    7.09    1.16
  -5  -2  -4    5.22    0.77
  -5   2  -4    6.59    0.72
  -5  -2  -5   56.71    3.16
  -5   2  -5   55.64    3.16
   5   2   5   53.45    3.23
  -5   2  -5   54.60    3.14
  -5  -2  -5   56.14    3.17
  -5   2  -5   55.96    2.65
  -5  -2  -5   52.58    2.76
  -5   2  -6  182.58    8.35
  -5  -2  -6  181.97    8.32
  -5  -2  -6  166.38    7.75
  -5  -2  -6  179.76    7.55
  -5   2  -6  165.90    7.60
  -5  -2  -6  177.34    7.61
   5   2   6  181.68    8.43
  -5   2  -6  167.74    8.28
  -5  -2  -6  174.10    8.30
  -5  -2  -7    1.24    0.33
  -5   2  -7    0.26    0.85
  -5  -2  -7    0.25    0.91
  -5  -2  -7    1.18    0.50
  -5   2  -7    1.61    0.46
  -5  -2  -7    1.48    0.50
  -5  -2  -7    0.99    0.35
   5   2   7    0.28    0.96
  -5  -2  -7    0.25    0.85
  -5   2  -7    0.76    0.81
  -5  -2  -8   69.22    3.13
  -5  -2  -8   69.41    3.12
  -5  -2  -8   76.47    4.12
  -5   2  -8   70.25    4.08
   5   2   8   76.93    4.22
  -5   2  -8   64.78    3.08
  -5  -2  -8   68.21    4.04
  -5   2  -8   66.31    4.05
  -5   2  -8   68.51    3.23
  -5  -2  -8   70.46    3.24
  -5  -2  -9   25.91    1.29
  -5  -2  -9   25.08    1.30
  -5  -2  -9   24.30    2.23
  -5   2  -9   22.18    2.13
   5   2   9   22.72    2.27
  -5   2  -9   24.41    1.27
  -5  -2  -9   24.34    2.16
  -5   2  -9   23.34    1.49
  -5  -2  -9   23.25    1.41
  -5  -2 -10    7.96    0.66
  -5  -2 -10    8.05    1.42
  -5   2 -10    7.14    1.47
   5   2  10    7.53    1.44
  -5   2 -10    7.69    0.87
  -5  -2 -10    7.68    0.63
  -5  -2 -10    7.79    0.79
  -5   2 -10    7.77    0.80
   5   2  11    1.49    1.23
  -5   2 -11    1.82    0.66
  -5   2 -11    0.81    0.43
  -5  -2 -11    1.19    1.13
  -5   2 -11    1.83    1.14
  -5   2 -11    0.81    0.56
  -5  -2 -11    1.64    0.55
  -5  -2 -11    1.46    0.47
  -5  -2 -12   21.79    1.21
   5   2  12   18.78    2.26
  -5   2 -12   15.91    1.32
  -5   2 -12   18.60    1.14
  -5  -2 -12   15.82    1.27
  -5   2 -12   19.51    1.32
  -5   2 -12   16.93    2.19
  -5  -2 -12   18.87    2.34
  -5  -2 -12   18.89    1.16
  -5   2 -13   32.72    1.88
  -5  -2 -13   32.04    1.85
   5   2  13   36.23    3.09
  -5  -2 -13   29.87    1.73
  -5  -2 -13   27.69    2.84
  -5   2 -13   31.37    2.96
  -5  -2 -13   31.26    1.71
  -5   2 -14   44.87    2.61
  -5  -2 -14   51.42    2.63
   5   2  14   52.07    3.91
  -5  -2 -14   48.58    2.51
  -5   2 -14   46.31    3.81
  -5  -2 -14   49.77    3.86
  -5  -2 -14   51.33    2.49
  -5   2 -15    0.37    0.66
  -5  -2 -15   -0.59    0.64
  -5  -2 -15    0.10    0.55
   5   2  15   -0.24    1.23
  -5  -2 -15   -1.23    1.43
  -5   2 -15    0.25    1.37
  -5  -2 -15    0.70    0.52
  -5   2 -16    9.41    0.97
  -5  -2 -16    9.09    0.99
  -5  -2 -16   12.67    0.91
  -5  -2 -16   10.17    0.94
  -5  -2 -17    7.30    0.77
  -5   2 -17    5.59    0.81
  -5  -2 -17    4.87    0.77
  -5  -2 -17    6.70    0.72
  -5  -2 -18    1.86    0.56
  -5  -2 -18    2.49    0.50
  -5  -2 -18    2.81    0.62
  -5   2 -18    3.72    0.67
  -5  -2 -19   -0.25    0.40
  -5  -2 -19   -0.69    0.48
  -5   2 -19    0.19    0.47
  -5  -2 -20    0.42    0.38
  -5   2 -20    0.64    0.41
   5  -3 -20    2.42    0.34
   5  -3 -19    1.18    0.43
   5  -3 -19    0.40    0.41
   5   3 -19    0.52    0.47
  -5   3  19    0.16    0.41
  -5  -3  19    0.69    0.42
   5   3 -19   -0.20    0.46
  -5   3  18    5.88    0.60
   5  -3 -18    7.03    0.67
  -5   3  18    4.86    0.68
  -5  -3  18    5.26    0.66
   5  -3 -18    5.31    0.70
   5   3 -18    6.92    0.75
   5   3 -18    5.89    0.71
   5  -3 -18    5.64    0.70
   5   3 -18    6.35    0.72
   5   3 -17    1.29    0.60
   5  -3 -17    1.53    0.53
  -5   3  17    0.97    0.51
   5  -3 -17    1.21    0.62
   5   3 -17    1.30    0.67
   5  -3 -17    0.98    0.59
   5   3 -17    2.10    0.66
   5  -3 -16    0.71    0.62
   5   3 -16    0.98    0.67
  -5   3  16    0.91    0.56
   5  -3 -16    1.00    0.52
   5   3 -16    1.19    0.59
   5   3 -15    8.63    1.90
   5  -3 -15    8.15    1.71
   5   3 -15    7.81    1.64
   5  -3 -15    8.18    0.75
  -5   3  15    9.99    0.90
   5   3 -15    9.41    0.99
   5  -3 -15    6.10    0.87
   5  -3 -15    6.61    0.75
   5   3 -15    7.46    0.82
  -5   3  14    8.97    1.61
   5   3 -14    9.21    1.89
   5  -3 -14    9.69    0.83
   5  -3 -14    6.27    1.57
   5   3 -14    5.16    1.62
   5  -3 -14   10.12    0.80
  -5   3  14   10.51    0.96
   5  -3 -14    8.85    0.97
   5   3 -14   10.00    1.05
   5   3 -14   11.48    0.97
  -5   3  13   30.27    2.57
   5   3 -13   29.67    1.66
   5  -3 -13   25.41    2.67
   5   3 -13   27.04    2.76
  -5   3  13   30.80    1.71
   5  -3 -13   27.28    1.55
   5  -3 -13   29.66    1.60
   5  -3 -13   26.78    1.75
   5   3 -13   28.48    1.80
   5   3 -13   30.50    1.71
  -5   3  12   14.27    1.83
  -5   3  12   13.25    1.09
   5  -3 -12   12.23    0.90
   5  -3 -12   12.50    1.84
   5   3 -12    9.47    1.72
   5  -3 -12   10.95    1.04
   5   3 -12   12.21    1.08
   5   3 -12   12.78    1.03
   5  -3 -12   13.28    0.87
   5  -3 -11   11.86    0.80
  -5   3  11   12.71    0.97
   5   3 -11   10.35    0.84
   5  -3 -11    7.57    1.53
   5   3 -11    9.86    1.65
  -5   3  11   12.58    1.75
   5   3 -11    9.36    1.93
  -5   3  11   13.03    1.38
  -5  -3  11   12.22    1.41
   5   3 -11   11.51    1.01
   5  -3 -11   11.73    0.98
   5   3 -11   11.09    0.91
  -5  -3  10    4.64    1.02
  -5   3  10    4.97    0.68
   5  -3 -10    5.16    0.51
   5  -3 -10    3.39    0.66
   5  -3 -10    3.33    1.13
   5   3 -10    4.54    1.21
   5   3 -10    5.75    1.53
  -5   3  10    7.37    1.47
  -5   3  10    4.13    1.00
   5   3 -10    4.77    0.65
  -5   3   9   52.21    3.05
  -5  -3   9   46.97    2.93
   5  -3  -9   49.08    3.25
   5   3  -9   47.56    3.26
  -5   3   9   50.02    2.43
   5  -3  -9   49.33    2.28
  -5   3   9   52.85    3.41
   5   3  -9   49.56    3.62
   5   3  -9   46.20    2.36
   5  -3  -8  134.76    7.25
   5   3  -8  147.51    7.38
  -5  -3   8  149.47    7.08
  -5   3   8  156.52    7.18
   5  -3  -7   80.29    4.59
   5   3  -7   83.44    4.68
  -5  -3   7   87.93    4.49
  -5   3   7   97.08    4.65
  -5  -3   6   -0.52    0.82
  -5   3   6    0.20    0.90
  -5  -3   5    1.49    0.90
  -5   3   5    2.74    1.04
  -5  -3   4   82.00    4.15
  -5   3   4   82.70    4.15
  -5   3   4   88.94    4.31
  -5  -3   4   85.30    4.14
  -5   3   4   75.27    3.60
  -5  -3   3  168.54    7.77
  -5   3   3  174.73    7.76
  -5   3   3  182.58    7.95
  -5  -3   3  187.50    7.85
  -5   3   3  157.59    7.27
  -5   3   2   25.21    1.66
  -5  -3   2   25.62    1.71
  -5   3   1  134.85    5.55
  -5   3   1  113.87    5.57
  -5   3   1  132.71    5.91
  -5  -3   1  128.56    5.93
  -5  -3   0   18.90    1.50
  -5   3   0   17.56    1.50
   5   3   0   18.05    1.58
  -5   3   0   17.17    1.29
  -5  -3   0   19.47    1.38
  -5   3  -1   19.95    1.48
  -5  -3  -1   16.97    1.44
   5   3   1   16.22    1.58
  -5   3  -1   17.70    1.30
  -5  -3  -1   19.08    1.38
  -5  -3  -2    1.60    0.68
  -5   3  -2    1.25    0.64
  -5  -3  -2    2.69    0.84
  -5   3  -2    2.40    0.44
   5   3   2    2.76    1.03
  -5   3  -2    1.82    0.62
  -5   3  -2    2.25    0.79
  -5  -3  -3  140.56    6.30
  -5   3  -3  128.73    6.22
  -5   3  -3  134.44    6.17
  -5  -3  -3  122.30    6.19
  -5   3  -3  137.04    5.93
  -5   3  -3  125.59    5.77
  -5  -3  -3  135.03    5.82
   5   3   3  147.29    6.69
  -5  -3  -4   41.49    2.57
  -5   3  -4   42.49    2.56
  -5   3  -4   48.05    2.46
  -5  -3  -4   43.38    2.53
  -5   3  -4   43.96    2.07
  -5   3  -4   44.50    2.63
  -5   3  -4   43.63    2.09
  -5  -3  -4   45.92    2.16
   5   3   4   43.47    2.93
   5   3   5  129.27    6.25
  -5   3  -5  136.10    5.54
  -5  -3  -5  116.69    5.65
   5  -3   5  134.04    5.49
  -5  -3  -5  132.83    5.93
  -5   3  -5  122.35    5.87
  -5  -3  -5  128.84    5.85
  -5   3  -5  122.88    5.24
  -5  -3  -5  137.49    5.29
  -5   3  -6   72.21    3.22
  -5   3  -6   63.41    3.04
  -5  -3  -6   65.49    3.75
  -5   3  -6   69.08    3.76
  -5  -3  -6   66.57    2.98
  -5  -3  -6   66.76    3.69
  -5   3  -6   74.87    3.84
  -5  -3  -6   61.08    3.43
  -5  -3  -6   64.76    3.06
  -5  -3  -6   69.04    3.09
  -5   3  -6   65.96    3.07
   5   3   6   70.95    4.10
  -5   3  -7   18.20    1.05
  -5  -3  -7   21.56    1.82
  -5   3  -7   18.29    1.75
  -5  -3  -7   18.98    1.06
  -5  -3  -7   17.89    1.69
  -5   3  -7   15.36    1.72
  -5  -3  -7   16.37    1.39
  -5  -3  -7   17.30    0.99
   5   3   7   22.38    2.05
  -5   3  -7   18.55    1.11
  -5  -3  -7   20.75    1.13
  -5  -3  -8   78.42    3.35
  -5  -3  -8   75.63    3.31
  -5   3  -8   73.85    4.26
  -5  -3  -8   76.40    4.24
   5   3   8   80.68    4.60
  -5  -3  -8   67.61    3.64
  -5   3  -8   65.31    3.30
  -5   3  -9   -0.52    0.43
  -5   3  -9    0.53    0.40
  -5  -3  -9    0.12    0.47
   5   3   9   -0.20    1.08
  -5   3  -9   -0.09    0.39
  -5  -3  -9    0.06    0.38
  -5  -3  -9    0.28    0.37
  -5   3  -9    0.43    0.39
  -5   3  -9    0.37    0.46
  -5  -3  -9    0.43    0.42
  -5  -3  -9    0.16    0.88
  -5   3  -9   -0.16    0.90
  -5   3 -10   16.81    1.20
  -5  -3 -10   17.56    1.19
  -5  -3 -10   20.54    1.13
  -5  -3 -10   19.14    1.11
  -5  -3 -10   19.54    1.99
  -5   3 -10   17.60    2.02
   5   3  10   17.63    2.23
  -5   3 -10   19.60    1.08
  -5   3 -10   17.39    1.16
  -5   3 -10   19.51    1.11
  -5   3 -10   19.59    1.34
  -5   3 -10   17.15    1.05
  -5  -3 -10   20.51    1.24
  -5  -3 -11  121.78    5.53
  -5   3 -11  113.90    5.53
  -5  -3 -11  127.32    5.44
  -5  -3 -11  125.82    5.45
  -5  -3 -11  122.62    6.64
  -5   3 -11  129.50    6.81
   5   3  11  125.09    7.09
  -5   3 -11  122.06    5.41
  -5   3 -11  122.36    5.43
  -5   3 -11  116.83    5.47
  -5   3 -11  112.26    5.63
  -5  -3 -11  122.54    5.54
  -5  -3 -12   56.40    2.62
  -5  -3 -12   48.07    3.68
  -5   3 -12   50.75    3.84
   5   3  12   60.18    4.26
  -5   3 -12   50.77    2.56
  -5  -3 -12   52.76    2.71
  -5  -3 -12   55.25    2.59
  -5  -3 -12   53.98    2.71
  -5   3 -12   50.22    2.70
  -5  -3 -13   21.75    2.38
  -5   3 -13   26.59    2.58
   5   3  13   21.00    2.60
  -5   3 -13   18.70    1.23
  -5  -3 -13   22.10    1.40
  -5   3 -13   21.53    1.40
  -5  -3 -13   20.18    1.38
  -5  -3 -13   22.71    1.33
   5   3  14    4.78    1.57
  -5  -3 -14    3.27    0.74
  -5  -3 -14    3.66    0.66
  -5  -3 -14    3.76    0.73
  -5   3 -14    2.33    0.68
  -5  -3 -14    3.51    1.36
  -5   3 -14    2.53    1.41
  -5  -3 -15   34.87    1.95
  -5  -3 -15   37.30    1.98
  -5   3 -15   34.53    1.97
  -5  -3 -15   33.95    1.90
  -5  -3 -16    2.25    0.61
  -5  -3 -16    3.20    0.63
  -5  -3 -16    2.14    0.61
  -5   3 -16    2.01    0.64
  -5  -3 -17    0.04    0.48
  -5   3 -17   -0.04    0.52
  -5  -3 -17   -0.12    0.50
  -5  -3 -17    0.37    0.47
  -5  -3 -18    4.88    0.58
  -5   3 -18    3.41    0.57
  -5  -3 -18    4.25    0.57
  -5  -3 -18    3.75    0.53
  -5  -3 -19    7.25    0.58
  -5   3 -19    6.45    0.61
  -5  -3 -19    7.56    0.59
   5  -4 -19    4.57    0.48
   5   4 -18   35.79    1.78
   5  -4 -18   33.49    1.72
  -5   4  18   33.83    1.72
   5   4 -17    3.40    0.61
   5  -4 -17    1.68    0.49
  -5   4  17    2.57    0.56
   5   4 -16    4.65    0.65
   5   4 -16    5.53    0.71
  -5   4  16    5.85    0.73
   5  -4 -16    6.19    0.64
   5   4 -16    5.99    0.69
  -5   4  16    5.28    0.62
  -5   4  15   11.48    0.97
   5  -4 -15    9.17    0.82
   5   4 -15    8.63    0.86
   5  -4 -15   11.15    0.79
   5   4 -15   10.97    0.93
  -5   4  15    8.92    0.83
   5   4 -15    8.07    0.86
  -5   4  14    3.01    0.72
   5  -4 -14    3.33    0.60
  -5   4  14    1.78    0.58
   5   4 -14    3.48    0.69
   5  -4 -14    2.76    0.51
  -5   4  14    3.86    1.39
   5   4 -14    2.55    1.43
   5   4 -14    2.34    0.64
   5   4 -14    3.50    0.69
   5  -4 -13   48.09    2.37
  -5   4  13   49.92    3.57
   5   4 -13   47.84    4.07
   5   4 -13   48.75    2.46
   5  -4 -13   46.22    2.31
   5   4 -13   45.14    2.45
  -5   4  13   49.46    2.51
   5   4 -12  321.04   14.62
  -5   4  12  321.30   13.98
   5   4 -12  288.69   12.53
  -5   4  12  288.92   12.59
   5  -4 -12  286.73   12.47
   5   4 -12  266.90   13.63
  -5  -4  12  285.21   13.16
   5   4 -12  287.67   12.47
   5   4 -12  293.79   12.57
   5  -4 -12  278.80   12.40
   5  -4 -11   95.42    4.15
  -5   4  11   90.98    4.35
   5   4 -11   85.53    5.23
  -5  -4  11   90.98    4.94
   5   4 -11   82.07    4.26
   5   4 -11   92.32    4.27
   5   4 -11   93.57    4.26
   5   4 -11   95.92    5.93
  -5   4  11  102.31    5.12
  -5   4  11   98.46    5.58
   5   4 -10   68.10    4.49
   5   4 -10   78.79    3.71
   5   4 -10   75.85    3.68
  -5  -4  10   79.85    4.36
  -5   4  10   80.87    3.77
   5   4 -10   80.44    5.21
  -5   4  10   79.49    4.89
  -5   4  10   87.71    4.58
  -5   4   9  166.94    7.09
   5   4  -9  151.17    7.85
  -5   4   9  172.35    7.95
  -5  -4   9  158.69    7.74
   5   4  -9  171.96    8.64
   5   4  -9  156.40    7.07
  -5   4   9  150.59    6.97
  -5   4   8    0.96    1.00
   5   4  -8   -0.20    1.23
   5   4  -8    0.48    0.52
   5   4  -8    1.02    0.80
  -5  -4   8    0.34    0.87
  -5  -4   7   47.14    2.74
  -5   4   7   45.55    2.90
   5   4  -7   39.25    3.10
  -5  -4   7   37.87    2.58
  -5   4   7   34.79    2.51
   5   4  -7   37.57    2.57
   5   4  -7   40.68    2.02
  -5  -4   6   80.84    4.17
  -5   4   6   84.35    4.37
   5   4  -6   80.63    4.45
  -5   4   6   69.55    3.48
  -5  -4   6   79.16    4.06
  -5   4   6   73.96    3.98
   5   4  -6   72.06    3.97
   5   4  -6   80.68    4.60
  -5  -4   5    6.29    1.13
   5   4  -5    7.47    1.22
  -5   4   5    8.29    0.70
  -5   4   5    5.33    0.85
  -5   4   5    6.46    1.30
  -5   4   4  196.68    8.65
  -5   4   4  195.00    9.15
   5   4  -4  200.20    9.55
  -5   4   4  183.44    8.94
  -5   4   4  221.54    9.52
  -5  -4   4  217.57    9.36
  -5   4   3  125.66    6.15
  -5   4   3  154.01    6.79
  -5  -4   3  143.01    6.62
  -5   4   3  126.35    6.30
   5   4  -3  137.15    6.85
  -5   4   3  135.41    5.92
  -5   4   2   51.58    2.79
  -5   4   2   59.37    2.63
  -5   4   2   52.33    2.84
   5   4  -2   60.44    3.52
  -5  -4   2   62.57    3.35
  -5   4   1   33.88    2.27
   5   4  -1   33.10    2.38
  -5   4   1   33.76    1.62
  -5   4   1   26.45    1.66
  -5   4   1   30.99    1.54
  -5   4   0   13.09    1.45
  -5  -4   0    8.42    1.31
  -5   4   0    9.34    0.84
  -5   4   0   13.60    0.84
  -5   4  -1   46.79    2.72
  -5  -4  -1   45.83    2.73
  -5   4  -1   39.65    2.18
  -5   4  -2   73.98    3.64
  -5  -4  -2   67.42    3.66
   5   4   3   11.68    0.83
  -5  -4  -3   12.13    1.39
  -5   4  -3    8.79    0.94
  -5   4  -3   11.20    1.21
  -5   4  -3   10.01    0.94
  -5   4  -3   11.67    0.80
  -5   4  -4    3.09    0.50
  -5   4  -4    2.90    0.83
   5  -4   4    3.65    0.88
  -5  -4  -4    3.53    1.04
  -5   4  -4    2.15    0.64
   5   4   4    2.28    1.09
   5   4   4    2.97    0.50
  -5   4  -5  152.55    6.96
  -5  -4  -5  145.06    7.17
   5  -4   5  155.89    6.97
  -5   4  -5  145.73    6.59
   5   4   5  154.52    7.78
  -5   4  -6    0.51    0.56
  -5   4  -6    1.13    0.46
  -5  -4  -6    1.04    0.80
  -5   4  -6    1.10    0.62
   5   4   6    1.48    1.01
  -5   4  -7    6.54    0.66
  -5   4  -7    5.31    0.58
  -5  -4  -7    6.14    0.54
  -5   4  -7    5.80    1.04
  -5   4  -7    6.85    0.81
  -5  -4  -7    4.56    0.98
  -5   4  -8   22.89    1.28
  -5  -4  -8   21.58    1.20
  -5   4  -8   22.45    1.30
  -5   4  -8   22.21    1.30
  -5   4  -8   20.60    1.90
  -5  -4  -8   21.86    1.75
  -5  -4  -9    1.02    0.36
   5   4   9    1.18    1.10
  -5   4  -9    1.09    0.44
  -5  -4  -9    1.33    0.56
  -5   4  -9    1.99    0.50
  -5   4  -9    1.22    0.48
  -5   4  -9    1.94    0.96
  -5   4 -10   -0.33    0.95
   5   4  10   -1.52    1.36
  -5   4 -10    0.44    0.47
  -5  -4 -10    0.61    0.55
  -5   4 -10    0.28    0.42
  -5  -4 -10   -0.17    0.44
  -5   4 -11   25.56    1.52
  -5  -4 -11   28.90    1.50
  -5   4 -11   28.73    2.49
  -5  -4 -11   24.88    1.58
   5   4  11   27.29    2.90
  -5   4 -11   27.59    1.49
  -5   4 -11   27.31    1.50
  -5   4 -11   26.25    1.44
  -5  -4 -12    2.81    0.53
  -5   4 -12    2.33    0.52
  -5  -4 -12    2.26    0.69
  -5   4 -12    2.01    0.53
  -5   4 -12    2.59    0.48
   5   4  12    2.50    1.54
  -5   4 -12    1.50    0.46
  -5  -4 -13    6.34    0.79
  -5   4 -13    6.51    0.72
   5   4  13    6.68    1.74
  -5  -4 -13    6.94    0.73
  -5   4 -13    5.77    0.63
  -5  -4 -14    4.78    0.65
  -5   4 -14    4.01    0.65
  -5   4 -14    5.18    0.59
  -5   4 -15    3.25    0.58
  -5  -4 -15    3.54    0.64
  -5  -4 -15    4.14    0.62
  -5  -4 -16    9.53    0.84
  -5  -4 -16   11.31    0.85
  -5  -4 -17   36.86    1.87
  -5  -4 -18   21.94    1.24
  -5  -4 -18   24.77    1.24
   5   5 -18   30.51    1.49
   5  -5 -18   28.84    1.45
   5   5 -17    0.15    0.44
   5  -5 -17    0.47    0.37
  -5   5  17    0.22    0.43
   5   5 -17    0.11    0.39
   5  -5 -16   14.12    0.91
  -5   5  16   15.34    1.02
   5   5 -16   14.80    0.98
   5   5 -15    2.67    0.61
   5  -5 -15    1.77    0.48
  -5   5  15    1.43    0.62
  -5   5  14   40.19    2.14
   5   5 -14   38.22    2.06
   5   5 -14   40.87    2.07
   5  -5 -14   38.14    2.01
   5   5 -13   34.50    1.96
   5  -5 -13   36.28    1.90
  -5   5  13   39.38    2.10
   5   5 -12   86.99    4.21
  -5   5  12  100.09    4.36
   5   5 -12   87.69    4.17
   5   5 -12   88.84    5.85
  -5   5  12   93.26    5.54
  -5   5  12   83.19    5.43
  -5   5  11    3.08    0.81
  -5   5  11    0.22    1.05
  -5  -5  11    1.02    0.89
   5   5 -11    1.44    0.58
  -5   5  11    0.21    1.29
   5   5 -11    1.32    1.38
  -5   5  11    0.76    0.98
   5   5 -11    1.39    0.60
  -5   5  10    1.45    1.07
  -5  -5  10    0.26    0.98
   5   5 -10    0.79    0.63
  -5   5  10    0.43    1.31
   5   5 -10    0.51    1.28
  -5   5  10    0.48    1.15
   5   5 -10    0.44    0.59
  -5   5   9    4.47    1.29
   5   5  -9    5.41    0.79
  -5   5   9    5.38    1.37
   5   5  -9    5.71    1.62
  -5  -5   9    5.38    1.24
  -5  -5   8    1.34    1.12
   5   5  -8    1.69    0.66
  -5   5   8    2.67    1.06
  -5   5   8    1.45    0.64
   5   5  -8    0.44    1.08
  -5   5   8    1.64    1.12
  -5   5   7   45.31    3.12
  -5  -5   7   38.98    2.79
  -5   5   7   39.25    2.89
   5   5  -7   37.93    3.14
   5   5  -7   39.33    2.06
  -5   5   7   40.80    2.12
   5   5  -7   40.08    2.19
  -5   5   7   41.52    2.13
  -5   5   6    0.47    0.51
  -5   5   6    0.28    0.73
   5   5  -6    1.25    0.63
   5   5  -6    1.11    1.07
  -5   5   6    1.27    1.15
   5   5  -6   -0.04    0.46
  -5   5   6    0.35    0.54
  -5  -5   6    0.39    0.96
  -5   5   5    0.91    0.54
   5   5  -5    1.71    1.10
  -5   5   5    0.36    0.64
   5   5  -5    0.92    0.59
   5   5  -5    1.17    0.97
  -5   5   5    0.15    1.02
   5   5  -5    0.81    0.47
  -5  -5   5    0.78    0.95
  -5   5   5    0.67    0.55
   5   5  -4   41.19    2.95
   5   5  -4   36.81    2.76
  -5   5   4   39.54    2.01
   5   5  -4   38.61    1.94
  -5   5   4   36.21    2.79
  -5  -5   4   42.10    2.78
  -5   5   4   38.74    2.06
   5   5  -3   15.88    1.82
   5   5  -3   16.35    1.65
  -5   5   3   15.43    1.03
   5   5  -3   15.20    1.00
  -5   5   3   17.60    1.15
   5   5  -3   17.73    1.19
  -5  -5   3   17.39    1.77
   5   5  -2    9.62    1.29
  -5   5   2   10.67    0.79
   5   5  -2   10.18    1.57
   5   5  -2   10.95    0.95
  -5   5   2   11.03    0.92
  -5   5   1   15.45    1.75
  -5   5   1   19.68    1.16
   5   5  -1   17.99    1.95
  -5   5   1   17.31    1.04
  -5   5   1   18.15    1.20
   5   5  -1   17.46    1.21
   5   5   0   53.31    2.63
  -5   5   0   52.67    2.65
  -5   5   0   56.02    2.58
   5   5   0   58.99    3.69
  -5   5   0   49.71    2.44
  -5   5   0   51.88    3.31
   5   5   1   78.87    4.63
  -5   5  -1   76.80    3.58
   5   5   1   68.71    3.52
  -5   5  -1   71.53    4.20
  -5  -5  -1   74.75    4.28
  -5   5  -1   79.48    3.52
   5   5   2   44.78    3.23
  -5  -5  -2   48.40    2.33
   5   5   2   44.27    2.28
  -5   5  -2   41.73    2.88
  -5  -5  -2   43.40    3.01
  -5   5  -3    7.33    1.15
  -5  -5  -3    6.34    0.75
   5   5   3   10.00    1.56
   5   5   3    7.49    0.74
   5  -5   3    7.11    1.23
  -5  -5  -3    7.03    1.36
  -5   5  -4   80.13    3.81
   5   5   4   76.85    3.68
  -5   5  -4   81.77    3.74
  -5  -5  -4   81.05    3.77
  -5   5  -4   82.14    4.31
  -5  -5  -4   75.69    4.42
   5  -5   4   75.90    4.28
  -5   5  -5   41.11    2.16
  -5  -5  -5   44.41    2.17
  -5  -5  -5   43.73    2.92
  -5   5  -5   37.54    2.52
  -5   5  -6    7.87    0.78
  -5  -5  -6    7.19    1.32
  -5  -5  -6    5.96    0.72
  -5   5  -6    7.03    0.70
  -5  -5  -7    1.03    0.37
  -5  -5  -7    0.66    0.98
  -5   5  -7    0.83    0.57
  -5  -5  -7    1.55    0.50
  -5   5  -7    0.57    0.51
  -5  -5  -8   54.01    3.58
  -5  -5  -8   63.80    3.01
  -5   5  -8   64.29    3.01
  -5   5  -8   62.72    2.95
  -5  -5  -8   58.62    2.84
  -5  -5  -9    1.87    0.46
   5   5   9    2.34    1.42
  -5  -5  -9    1.97    0.62
  -5   5  -9    2.06    0.56
  -5   5  -9    0.84    0.56
   5   5   9    0.17    1.10
  -5   5  -9    1.52    0.52
   5   5  10    1.89    1.37
  -5   5 -10    0.47    0.55
  -5  -5 -10    1.08    0.62
  -5   5 -10    0.87    0.51
  -5  -5 -10    1.07    0.43
  -5   5 -10    2.18    0.56
  -5  -5 -11   23.93    1.48
  -5  -5 -11   22.82    1.34
  -5   5 -11   23.16    1.40
  -5   5 -11   25.30    1.40
  -5  -5 -12   18.29    1.22
  -5  -5 -12   16.27    1.05
  -5   5 -12   16.43    1.06
  -5   5 -12   16.05    1.07
   5   5  12   15.77    2.31
  -5  -5 -13    2.92    0.55
  -5  -5 -13    4.38    0.66
  -5  -5 -14   17.04    1.07
  -5  -5 -14   17.88    1.15
  -5  -5 -14   17.16    1.11
  -5  -5 -15   55.62    2.55
  -5  -5 -15   54.13    2.50
  -5  -5 -16   50.28    2.34
  -5  -5 -16   47.58    2.31
  -5  -5 -17    4.41    0.47
  -5  -5 -18    3.98    0.41
   5  -6 -16    2.45    0.40
  -5   6  16    3.16    0.48
   5   6 -16    2.48    0.46
   5  -6 -15    3.79    0.51
   5   6 -15    4.45    0.63
  -5   6  14   20.04    1.26
   5   6 -14   19.63    1.20
   5   6 -14   19.85    1.28
   5  -6 -14   18.98    1.15
   5   6 -13   37.59    1.90
   5  -6 -13   33.01    1.80
   5   6 -13   35.77    1.97
   5  -6 -12    2.42    0.53
   5   6 -12    1.08    0.50
   5   6 -12    1.42    0.58
  -5   6  11    0.37    0.69
   5   6 -11    0.14    0.54
   5   6 -11    0.04    0.60
  -5  -6  10    0.27    0.89
   5   6 -10    1.12    0.63
  -5   6  10    2.42    1.44
  -5   6  10    0.50    1.11
   5   6 -10    1.13    0.59
  -5   6  10    1.70    0.67
   5   6  -9  100.36    4.82
  -5   6   9  103.60    4.84
  -5  -6   9  104.77    5.62
  -5   6   9  108.00    5.87
   5   6  -8   84.84    5.28
  -5   6   8   82.65    4.95
  -5  -6   8   80.65    4.68
   5   6  -8   79.91    3.94
  -5   6   8   81.53    3.89
   5   6  -7    4.03    0.69
   5   6  -7    4.04    0.78
   5   6  -7    3.09    1.25
  -5   6   7    4.83    1.52
  -5  -6   7    3.85    1.24
  -5   6   7    3.44    0.66
  -5   6   7    3.50    0.75
   5   6  -6    0.33    0.55
   5   6  -6    0.23    0.69
  -5  -6   6    0.60    1.01
  -5   6   6    0.84    0.62
  -5   6   6    0.20    0.58
  -5   6   6    1.48    1.22
   5   6  -6   -0.19    1.07
   5   6  -5    5.75    1.40
  -5   6   5    7.94    1.56
  -5   6   5    7.44    0.81
  -5  -6   5    8.86    1.47
  -5   6   5    5.65    0.84
   5   6  -5    7.13    0.75
   5   6  -4   19.61    1.22
  -5   6   4   17.48    2.13
  -5  -6   4   19.75    2.04
  -5   6   4   18.82    1.33
  -5   6   4   20.86    1.26
   5   6  -4   19.38    2.12
   5   6  -3   27.03    1.52
  -5   6   3   26.65    1.67
   5   6  -3   29.47    1.73
  -5  -6   3   26.22    2.36
  -5   6   3   26.47    1.51
   5   6  -3   29.11    2.60
   5   6  -2   40.50    2.17
   5   6  -2   44.36    2.38
  -5   6   2   43.60    2.37
   5   6  -2   44.06    2.28
  -5   6   2   43.14    3.27
  -5  -6   2   49.30    3.23
   5   6  -2   48.42    3.42
  -5   6   2   46.27    2.19
   5   6  -1   13.22    1.10
  -5   6   1   14.76    1.18
  -5   6   1   12.07    1.75
   5   6  -1   14.11    1.02
   5   6  -1   11.70    1.80
  -5  -6   1   12.32    1.79
   5   6   0    2.05    0.69
  -5   6   0    2.31    1.28
   5   6   0    2.32    0.56
  -5   6   0    2.34    0.63
  -5   6   0    3.70    0.73
   5   6   0    1.67    1.10
   5   6   1    4.49    1.40
  -5   6  -1    2.86    0.79
  -5   6  -1    4.76    1.31
  -5   6  -1    3.16    0.67
   5  -6   1    3.77    1.32
  -5  -6  -1    2.45    1.28
  -5  -6  -1    3.52    0.74
   5   6   1    3.53    0.76
   5   6   2  557.80   24.36
  -5   6  -2  584.74   24.36
  -5  -6  -2  605.02   24.41
  -5   6  -2  537.41   25.21
  -5  -6  -2  546.01   25.29
   5  -6   2  507.92   25.12
   5   6   2  559.85   25.79
   5   6   3    1.43    0.61
   5   6   3    1.35    1.27
  -5  -6  -3    1.32    1.19
   5  -6   3   -0.29    1.01
  -5  -6  -3    1.20    0.68
  -5   6  -3    1.86    1.04
   5   6   4  233.48   10.38
  -5   6  -4  241.69   11.18
  -5  -6  -4  231.91   11.37
  -5  -6  -4  244.39   10.46
   5   6   4  226.81   11.83
  -5   6  -5  308.28   13.66
   5   6   5  311.04   13.57
  -5  -6  -5  332.31   13.66
  -5   6  -5  296.90   14.21
  -5  -6  -5  310.19   14.60
   5   6   5  309.52   15.19
   5   6   6   39.91    3.61
  -5   6  -6   47.47    2.50
  -5  -6  -6   49.85    2.45
  -5  -6  -6   45.89    3.30
  -5   6  -6   48.28    2.46
  -5  -6  -7   16.61    1.03
   5   6   7   19.65    2.38
  -5   6  -7   20.47    1.32
  -5  -6  -7   17.74    1.24
  -5  -6  -7   19.77    1.25
  -5  -6  -7   19.14    1.96
  -5   6  -7   17.99    1.20
  -5  -6  -8   34.57    1.88
   5   6   8   34.04    3.25
  -5   6  -8   40.72    2.12
  -5  -6  -8   40.94    2.10
  -5  -6  -8   41.62    2.06
   5   6   8   33.52    3.04
  -5  -6  -8   39.60    2.83
  -5   6  -8   41.44    2.07
  -5  -6  -9   53.24    2.73
   5   6   9   55.84    4.33
  -5  -6  -9   61.77    2.86
  -5   6  -9   60.88    2.92
  -5   6  -9   59.29    2.87
  -5  -6  -9   65.70    2.96
  -5   6  -9   56.16    2.81
  -5   6 -10  128.37    5.58
  -5  -6 -10  128.01    5.60
  -5   6 -10  132.40    5.66
  -5  -6 -10  109.92    5.48
  -5  -6 -10  126.47    5.67
  -5   6 -10  128.73    5.62
  -5  -6 -11   87.98    4.03
  -5   6 -11   91.98    4.03
  -5   6 -11   92.34    4.07
  -5  -6 -11   90.40    4.11
  -5  -6 -11   79.12    3.95
  -5  -6 -12    1.02    0.47
  -5   6 -12    0.17    0.44
  -5  -6 -12    1.28    0.54
  -5  -6 -12    0.78    0.40
  -5   6 -12    0.33    0.43
  -5  -6 -13   24.23    1.32
  -5  -6 -13   23.60    1.26
  -5  -6 -14    4.59    0.49
  -5  -6 -14    5.62    0.56
  -5  -6 -14    5.35    0.58
  -5  -6 -15    7.68    0.59
  -5  -6 -16    2.20    0.35
  -5  -6 -17    1.93    0.34
   5   7 -16    7.69    0.50
   5  -7 -15    4.59    0.43
   5   7 -15    5.58    0.49
   5  -7 -14   -0.07    0.32
   5   7 -14    0.63    0.43
  -5   7  13    9.72    0.79
   5  -7 -13    9.83    0.72
   5   7 -13   10.87    0.86
   5   7 -13    9.37    0.79
   5  -7 -12    4.92    0.56
  -5   7  12    5.34    0.66
   5   7 -12    4.44    0.65
   5   7 -11    2.94    0.68
  -5   7  11    1.03    0.59
   5   7 -11    1.18    0.58
   5   7 -10   10.56    0.92
   5   7 -10   10.19    1.01
   5   7 -10   10.96    0.93
  -5   7  10   10.11    0.92
   5   7  -9   -0.20    0.61
  -5   7   9    0.23    0.58
   5   7  -9   -0.44    0.67
   5   7  -8   69.16    3.49
   5   7  -8   75.02    3.51
  -5   7   8   68.13    3.39
   5   7  -7    4.15    0.79
  -5   7   7    2.18    0.65
  -5  -7   7    1.90    1.05
  -5   7   7    2.48    1.27
  -5   7   7    0.65    1.24
   5   7  -7    3.56    0.78
  -5   7   6  151.06    6.92
   5   7  -6  160.48    6.93
   5   7  -6  153.77    7.04
   5   7  -6  156.56    7.07
  -5  -7   6  146.01    7.79
  -5   7   6  162.32    8.24
  -5   7   5   36.78    1.96
  -5   7   5   36.41    3.08
  -5  -7   5   32.77    2.69
   5   7  -5   38.98    1.98
   5   7  -5   35.74    2.06
   5   7  -4  116.40    6.77
  -5   7   4  117.80    5.53
   5   7  -4  127.37    5.57
  -5  -7   4  127.87    6.61
   5   7  -4  125.04    5.75
   5   7  -4  124.38    5.66
   5   7  -3  125.66    7.05
  -5   7   3  124.55    5.74
   5   7  -3  131.46    5.80
  -5   7   3  133.20    7.12
  -5  -7   3  136.91    6.92
   5   7  -3  127.71    5.87
   5   7  -3  131.32    5.99
   5   7  -2   41.67    2.32
   5   7  -2   40.51    2.09
   5   7  -2   37.41    3.17
   5   7  -2   41.03    2.17
  -5   7   2   43.50    3.32
  -5  -7   2   42.07    3.11
   5  -7  -2   42.80    3.30
  -5   7   1   50.04    3.59
  -5  -7   1   43.46    3.33
   5  -7  -1   42.74    3.42
   5   7  -1   43.42    3.52
   5   7  -1   47.28    2.36
   5   7  -1   52.59    2.58
   5   7  -1   46.46    2.40
  -5  -7   1   48.01    2.56
  -5   7   0  136.71    7.14
   5  -7   0  124.13    6.99
   5   7   0  133.12    7.34
   5   7   0  128.52    5.84
  -5  -7   0  142.03    6.09
   5   7   0  136.67    6.05
   5   7   0  123.62    5.85
   5   7   1  212.57   11.00
  -5   7  -1  223.48   10.72
  -5  -7  -1  207.88   10.60
   5  -7   1  193.00   10.49
  -5  -7  -1  232.80    9.69
   5   7   1  213.79    9.63
   5   7   2   97.92    6.43
  -5   7  -2  114.01    6.20
  -5  -7  -2  105.21    6.18
   5  -7   2   94.48    5.95
  -5   7  -2  125.36    5.29
  -5  -7  -2  122.46    5.33
   5   7   2  108.07    5.22
   5   7   3  271.71   14.34
   5   7   3  283.38   12.90
  -5   7  -3  314.78   12.97
  -5  -7  -3  303.49   12.97
  -5  -7  -3  286.76   13.95
  -5   7  -3  291.61   13.82
   5   7   4   80.12    5.15
   5   7   4   74.22    3.68
  -5  -7  -4   74.55    4.69
  -5  -7  -4   83.25    3.78
  -5   7  -5  114.10    5.11
   5   7   5  112.02    6.58
  -5  -7  -5  111.02    5.12
   5   7   5  106.69    6.45
  -5  -7  -5  100.73    6.01
  -5  -7  -6   56.54    2.83
   5   7   6   56.17    4.12
  -5  -7  -6   47.90    3.60
   5   7   6   53.39    4.12
  -5   7  -6   61.67    2.92
  -5  -7  -6   55.61    2.80
  -5   7  -6   61.05    2.88
  -5  -7  -7   18.71    1.26
   5   7   7   21.38    2.46
  -5  -7  -7   21.74    1.31
  -5   7  -7   22.85    1.39
  -5   7  -7   19.91    1.31
  -5  -7  -8    5.93    0.71
  -5   7  -8    8.42    0.82
  -5  -7  -8    8.15    0.76
  -5   7  -8    8.69    0.86
  -5  -7  -9   22.00    1.33
  -5   7  -9   24.73    1.38
  -5   7  -9   25.35    1.42
  -5  -7  -9   22.92    1.31
  -5   7 -10    3.49    0.54
  -5  -7 -10    4.33    0.56
  -5   7 -10    5.76    0.67
  -5  -7 -10    4.53    0.59
  -5   7 -11   42.84    2.05
  -5  -7 -11   41.83    2.07
  -5   7 -11   45.43    2.13
  -5  -7 -11   39.38    2.08
  -5  -7 -12   49.47    2.35
  -5  -7 -13    0.20    0.33
  -5  -7 -13    0.37    0.33
  -5  -7 -14    9.97    0.64
  -5  -7 -15    2.64    0.39
   5   8 -13   32.51    1.55
   5   8 -12    8.22    0.60
   5   8 -12    6.63    0.63
   5   8 -12    7.94    0.61
  -5   8  11   42.01    2.13
   5   8 -11   45.64    2.22
   5   8 -11   48.12    2.18
   5   8 -10   24.61    1.38
   5   8 -10   25.43    1.34
  -5   8   9   54.99    2.65
   5   8  -9   55.19    2.75
   5   8  -9   58.06    2.70
  -5   8   8    1.49    0.47
   5   8  -8    0.75    0.57
  -5   8   7   69.66    3.32
   5   8  -7   75.71    3.47
  -5   8   6   13.64    0.90
   5   8  -6   14.65    1.09
   5   8  -5   76.05    3.68
   5   8  -5   78.58    3.60
   5   8  -4    0.49    0.67
   5   8  -4    0.13    0.55
  -5  -8   4    0.80    0.60
   5   8  -4    1.15    0.56
   5   8  -3    5.80    0.86
   5   8  -3    4.53    0.67
  -5  -8   3    4.28    0.71
   5   8  -3    5.55    0.66
   5   8  -2    4.41    0.78
   5   8  -2    4.13    0.61
  -5  -8   2    2.28    0.71
   5   8  -2    3.88    0.58
  -5  -8   1   11.52    1.05
   5   8  -1   10.17    0.83
   5   8  -1   11.53    1.06
   5   8  -1   12.49    0.87
  -5  -8   0   22.47    1.47
   5   8   0   19.76    1.39
   5   8   0   20.73    1.21
  -5  -8  -1    3.94    0.75
  -5  -8  -2    1.17    0.61
  -5  -8  -3   61.47    2.91
  -5   8  -3   55.97    2.89
  -5  -8  -4    8.96    0.84
  -5   8  -4   11.28    0.95
  -5  -8  -5    2.62    0.57
  -5   8  -5    2.35    0.65
  -5  -8  -6   18.19    1.16
  -5   8  -6   19.62    1.23
  -5  -8  -7    0.51    0.44
  -5   8  -7    1.07    0.41
  -5  -8  -8    1.06    0.43
  -5   8  -8    0.87    0.51
  -5   8  -8    1.00    0.41
  -5  -8  -9    1.91    0.41
  -5  -8 -10    8.49    0.62
  -5  -8 -11    1.15    0.32
  -5  -8 -12   23.66    1.19
  -5  -8 -13    2.10    0.29
   5   9 -10   27.79    1.26
   5   9 -10   24.18    1.22
   5   9  -9    2.83    0.41
   5   9  -8    1.43    0.42
  -5  -9   8    0.97    0.35
   5   9  -8    1.59    0.40
   5   9  -7    1.06    0.42
  -5  -9   7    0.96    0.37
   5   9  -7    0.69    0.39
   5   9  -6   14.91    0.91
  -5  -9   6   13.98    0.91
  -5  -9   5    4.51    0.55
   5   9  -5    5.22    0.55
  -5  -9   4    0.24    0.41
   5   9  -4    0.55    0.39
  -5  -9   3    1.64    0.48
  -5  -9   2    1.23    0.47
  -5  -9   1    0.96    0.44
  -5  -9   0   11.65    0.83
  -5  -9  -1    1.01    0.43
  -5  -9  -2   14.28    0.92
  -5  -9  -3    9.67    0.71
  -5  -9  -4    2.23    0.42
  -5   9  -4    2.97    0.56
  -5  -9  -5   23.97    1.34
  -5   9  -5   30.22    1.45
  -5  -9  -6    0.30    0.30
  -5   9  -6    0.95    0.43
  -5  -9  -7   17.40    0.93
  -5  -9  -8    1.71    0.29
   5  10  -5    8.04    0.51
  -5  10   5    9.78    0.54
  -5  10   4    0.19    0.27
   5  10  -4    0.10    0.24
  -5  10   3   23.23    1.16
  -5  10   2    7.24    0.53
  -5  10   1    2.45    0.37
  -5  10   0   29.37    1.43
  -6   0  21    0.53    0.38
   6   0 -21   -0.25    0.38
   6   0 -21    0.39    0.41
   6   0 -20   14.72    1.04
  -6   0  20   14.54    1.03
   6   0 -20   15.65    1.06
   6   0 -19    0.97    0.67
   6   0 -18  211.15    9.45
   6   0 -17   -0.20    0.50
   6   0 -17    0.27    0.81
   6   0 -16   10.19    1.17
   6   0 -16   10.35    0.87
   6   0 -16    8.70    1.91
   6   0 -15    0.21    1.06
   6   0 -15    0.79    0.81
   6   0 -15   -0.15    0.59
   6   0 -15   -0.08    0.48
   6   0 -15   -0.27    1.39
   6   0 -14   81.76    5.23
   6   0 -14   81.93    3.96
   6   0 -14   89.50    4.30
   6   0 -14   89.18    4.05
   6   0 -14   88.50    5.68
   6   0 -13   -0.04    0.54
   6   0 -13    0.47    0.46
   6   0 -13    0.61    1.07
   6   0 -13   -1.46    1.62
   6   0 -12   80.65    3.70
   6   0 -12   75.85    5.04
   6   0 -12   80.78    3.65
  -6   0  12   74.57    4.29
   6   0 -12   78.08    4.84
  -6   0  11    0.99    0.83
   6   0 -11   -0.40    1.10
  -6   0  11    0.22    0.37
   6   0 -11    0.03    0.36
   6   0 -11    0.29    0.41
  -6   0  10    1.03    0.82
   6   0 -10   -0.36    1.00
  -6   0  10    0.11    0.36
   6   0 -10    0.10    0.33
   6   0  -9   -0.04    0.30
  -6   0   9    0.35    0.35
  -6   0   9    0.57    0.76
  -6   0   8    6.51    0.55
  -6   0   8    7.02    1.00
  -6   0   7    0.16    0.72
  -6   0   6  390.32   17.11
  -6   0   5    0.82    0.73
  -6   0   4   28.27    1.80
  -6   0   3    1.23    0.68
  -6   0   3    0.09    0.84
  -6   0   2    6.65    1.06
  -6   0   2    7.59    0.81
   6   0  -2    7.88    0.87
  -6   0   1    0.33    0.81
  -6   0   1    0.05    0.62
   6   0  -1    0.05    0.57
  -6   0   1    0.36    0.54
  -6   0   0  559.44   24.08
   6   0   0  561.04   24.21
  -6   0   0  578.65   24.49
   6   0   1    0.61    0.52
  -6   0  -1    0.52    0.47
  -6   0  -1    1.51    0.84
  -6   0  -2 1014.29   45.39
   6   0   2 1086.78   45.11
  -6   0  -3    0.27    0.75
  -6   0  -3   -0.35    0.72
   6   0   3   -0.11    0.53
  -6   0  -4  171.39    8.17
  -6   0  -4  164.54    8.14
   6   0   4  180.97    7.87
  -6   0  -5   -0.22    0.84
  -6   0  -5    0.43    0.86
   6   0   5    0.42    0.59
  -6   0  -6   22.02    1.86
   6   0   6   22.36    1.62
  -6   0  -6   22.29    1.24
  -6   0  -6   21.49    1.81
  -6   0  -7   -0.53    0.99
  -6   0  -7    0.25    0.36
  -6   0  -7    0.17    0.37
   6   0   7   -0.56    0.73
  -6   0  -7    0.27    0.92
  -6   0  -7    0.27    0.46
  -6   0  -8   61.78    3.61
  -6   0  -8   55.53    2.67
  -6   0  -8   54.60    3.47
  -6   0  -8   56.35    2.58
   6   0   8   57.52    3.23
  -6   0  -8   53.58    2.51
  -6   0  -8   53.59    2.58
  -6   0  -9   -0.48    0.40
  -6   0  -9    0.03    0.39
  -6   0  -9   -0.08    0.49
  -6   0  -9    0.17    0.97
  -6   0  -9   -0.22    0.31
  -6   0  -9    1.17    1.10
  -6   0 -10    1.63    0.55
  -6   0 -10    1.17    0.47
  -6   0 -10    0.51    0.43
  -6   0 -10    1.63    0.54
  -6   0 -10    0.84    0.58
  -6   0 -10    1.67    1.04
  -6   0 -10    1.87    0.39
  -6   0 -10    1.30    1.11
  -6   0 -11    0.53    0.55
  -6   0 -11    0.04    0.50
  -6   0 -11   -0.35    0.49
  -6   0 -11    0.03    0.37
  -6   0 -11   -0.21    1.19
  -6   0 -11    0.15    0.53
  -6   0 -12   23.03    1.35
  -6   0 -12   18.11    1.30
   6   0  12   20.38    1.96
  -6   0 -12   21.08    1.29
  -6   0 -12   21.17    1.22
  -6   0 -12   25.07    2.48
  -6   0 -12   20.52    1.38
  -6   0 -13    0.10    0.57
  -6   0 -13    0.05    0.61
  -6   0 -13    0.27    0.46
  -6   0 -13   -0.49    1.37
  -6   0 -13   -0.30    0.62
  -6   0 -13    0.95    0.56
  -6   0 -14  105.35    4.75
  -6   0 -14   90.03    4.66
  -6   0 -14  103.20    4.64
  -6   0 -14  105.89    4.84
  -6   0 -14  103.49    6.28
  -6   0 -14  103.96    4.70
  -6   0 -15    0.19    0.69
  -6   0 -15   -0.26    1.24
  -6   0 -15    0.64    0.52
  -6   0 -15    0.71    0.64
  -6   0 -16    9.00    0.81
  -6   0 -16    9.25    1.02
  -6   0 -17    0.40    0.66
  -6   0 -18   29.72    1.75
  -6   0 -19    0.51    0.52
  -6   0 -20   25.96    1.41
  -6   0 -21    0.25    0.31
   6  -1 -21    0.43    0.35
   6   1 -21    0.34    0.38
   6  -1 -20    0.67    0.50
   6   1 -20   -0.04    0.47
   6  -1 -20    0.71    0.51
   6   1 -20   -0.39    0.50
  -6   1  20   -0.37    0.47
  -6  -1  20    0.26    0.45
   6  -1 -19    9.01    0.89
   6   1 -19    8.75    0.90
   6  -1 -19    9.54    0.91
   6  -1 -19    7.02    0.67
   6  -1 -18    4.67    0.83
   6  -1 -18    2.92    0.56
   6  -1 -17   -0.58    0.76
   6  -1 -17   -0.16    0.50
   6   1 -16   26.71    1.60
   6  -1 -16   28.58    1.84
   6   1 -16   25.88    1.82
   6   1 -16   27.60    2.74
   6  -1 -16   25.67    1.51
   6  -1 -16   22.77    2.74
   6   1 -16   22.99    2.74
   6   1 -15    2.94    0.68
   6  -1 -15    2.60    0.88
   6   1 -15    2.23    0.89
   6   1 -15    1.93    1.35
   6   1 -15    2.71    1.54
   6  -1 -15    1.06    1.47
   6  -1 -15    2.60    0.57
   6  -1 -14    3.72    0.59
  -6   1  14    3.75    0.60
   6   1 -14    3.68    0.59
   6   1 -14    3.73    0.66
   6  -1 -14    3.45    0.90
   6   1 -14    3.67    0.90
   6   1 -14    1.91    1.27
  -6   1  14    4.44    1.09
   6  -1 -14    1.28    1.46
   6   1 -14    2.61    1.47
   6   1 -13    1.28    0.50
   6  -1 -13    0.48    1.33
   6   1 -13    0.98    1.36
   6   1 -13    0.69    1.29
   6  -1 -13    1.02    0.98
  -6   1  13    0.80    0.90
   6  -1 -13    0.92    0.76
   6   1 -13    0.34    0.76
   6  -1 -13    0.72    0.47
  -6   1  13    1.39    0.52
   6   1 -13    1.52    0.55
   6   1 -12   -0.04    0.49
  -6   1  12    0.51    0.85
   6   1 -12   -0.22    1.12
   6  -1 -12   -0.66    1.03
   6  -1 -12   -0.11    0.44
   6  -1 -12   -0.22    1.24
   6   1 -12    0.23    1.23
   6  -1 -12   -0.06    0.41
  -6   1  12    0.36    0.50
   6   1 -11    0.67    0.46
   6  -1 -11    0.75    0.39
  -6   1  11    1.10    0.88
   6  -1 -11    0.20    1.16
   6   1 -11    0.21    1.20
   6  -1 -11    0.93    0.43
  -6   1  11    0.14    0.44
   6  -1 -11    0.31    0.38
   6  -1 -10   13.08    0.83
  -6   1  10    9.96    1.33
  -6   1  10   12.04    0.86
   6  -1 -10   12.24    1.73
   6   1 -10   12.11    1.74
   6  -1 -10   12.36    0.78
   6  -1  -9   61.85    2.68
  -6   1   9   56.21    2.71
  -6   1   9   56.08    3.33
   6  -1  -9   55.49    2.63
  -6   1   8  260.02   11.67
  -6   1   8  251.35   11.01
  -6  -1   8  247.99   11.48
   6  -1  -8  259.74   10.97
  -6   1   7   11.22    1.27
  -6   1   7   11.82    1.14
  -6  -1   7   10.76    1.19
  -6   1   7   10.73    0.77
  -6  -1   6    1.45    0.82
  -6   1   6    0.84    0.72
  -6   1   6    2.59    0.91
  -6   1   6    1.59    0.47
  -6   1   5   39.73    2.34
  -6   1   5   37.71    2.18
  -6  -1   5   36.94    2.19
  -6   1   4   17.11    1.38
  -6   1   4   17.11    1.31
  -6  -1   4   13.81    1.20
   6   1  -4   16.45    1.52
  -6   1   3  315.03   13.78
   6   1  -3  326.71   14.01
  -6  -1   3  307.19   14.07
  -6   1   3  310.42   14.08
  -6   1   2    0.59    0.67
  -6   1   2    0.54    0.62
   6   1  -2    0.51    0.73
  -6  -1   2    0.10    0.62
  -6  -1   2    0.17    0.79
  -6   1   2    0.17    0.76
  -6   1   1  249.20   10.85
   6   1  -1  247.70   10.99
  -6  -1   1  241.80   10.78
  -6   1   1  239.82   11.08
  -6  -1   1  252.46   11.10
   6   1   0    5.74    0.88
  -6   1   0    4.89    0.70
  -6   1   0    4.89    0.76
  -6  -1   0    3.69    0.66
  -6   1   0    5.14    0.96
  -6  -1   0    5.10    0.97
   6   1   1  646.01   28.32
  -6   1  -1  656.94   28.15
  -6   1  -1  669.27   28.14
  -6  -1  -1  663.30   28.08
  -6   1  -1  668.47   28.46
  -6  -1  -1  632.90   28.42
  -6  -1  -2   42.23    1.98
  -6  -1  -2   40.42    2.37
  -6   1  -2   40.93    2.42
   6  -1   2   35.61    1.77
   6   1   2   41.98    2.27
  -6  -1  -3  208.97    8.96
   6   1   3  220.28    9.39
   6  -1   3  199.38    8.87
  -6  -1  -3  206.41    9.44
  -6   1  -3  208.22    9.47
  -6  -1  -3  210.75    9.50
  -6   1  -3  204.15    9.48
   6   1   4   90.29    4.51
   6  -1   4   88.52    4.04
  -6  -1  -4   90.06    4.59
  -6   1  -4   88.89    4.62
  -6  -1  -4   89.19    4.63
  -6   1  -4   92.89    4.67
  -6  -1  -4   89.00    4.00
   6  -1   5   17.02    1.06
   6   1   5   15.65    1.44
  -6  -1  -5   15.51    0.88
  -6  -1  -5   15.47    1.59
  -6   1  -5   16.64    1.58
  -6   1  -5   16.44    1.54
  -6  -1  -5   15.97    1.50
  -6  -1  -6   36.36    2.50
  -6   1  -6   36.17    2.52
  -6   1  -6   33.90    1.81
  -6  -1  -6   34.04    1.81
  -6  -1  -6   39.95    2.53
  -6   1  -6   41.12    2.63
   6  -1   6   38.09    2.01
   6   1   6   41.85    2.49
  -6  -1  -7    0.44    0.32
  -6   1  -7    1.49    0.86
  -6  -1  -7    1.08    0.96
  -6   1  -7    0.68    0.48
  -6  -1  -7    0.40    0.49
  -6  -1  -7    0.67    0.91
  -6   1  -7    0.82    0.96
   6   1   7    1.18    0.86
   6  -1   7    0.14    0.55
  -6  -1  -7    0.87    0.32
  -6  -1  -8    4.34    0.43
  -6  -1  -8    3.89    0.46
  -6  -1  -8    4.07    1.20
  -6   1  -8    3.63    1.11
  -6  -1  -8    3.57    0.58
  -6   1  -8    3.52    0.58
  -6   1  -8    4.25    0.41
  -6  -1  -8    3.13    1.01
  -6   1  -8    4.11    1.17
   6   1   8    2.79    0.98
  -6   1  -8    4.99    0.57
  -6   1  -8    4.37    0.47
  -6  -1  -8    4.00    0.54
  -6   1  -9    1.73    0.42
  -6  -1  -9    2.06    0.51
   6   1   9    3.58    1.08
  -6   1  -9    1.89    0.51
  -6   1  -9    2.32    0.37
  -6  -1  -9    2.14    0.37
  -6  -1  -9    2.31    0.44
  -6  -1  -9    1.73    0.54
  -6   1  -9    2.23    0.56
  -6  -1  -9    0.50    1.00
  -6   1  -9    2.72    1.09
  -6   1  -9    2.71    1.14
  -6  -1  -9    0.67    0.98
  -6  -1  -9    1.69    0.52
  -6   1  -9    2.09    0.54
  -6   1 -10    3.35    0.44
  -6   1 -10    2.88    0.61
  -6  -1 -10    4.54    0.68
  -6  -1 -10    3.86    0.53
  -6   1 -10    3.58    0.63
  -6  -1 -10    3.04    0.64
  -6   1 -10    3.37    0.68
  -6  -1 -10    3.90    1.22
  -6   1 -10    4.36    1.26
  -6  -1 -10    4.14    0.57
  -6   1 -10    3.34    0.50
  -6   1 -10    3.99    0.59
   6   1  10    2.98    1.04
  -6   1 -10    2.08    1.11
  -6  -1 -10    3.75    1.31
  -6  -1 -11    1.64    0.47
  -6   1 -11    0.48    0.60
  -6  -1 -11    0.91    0.51
  -6   1 -11    0.71    0.54
   6   1  11    0.73    1.00
  -6  -1 -11    0.68    0.52
  -6   1 -11    1.06    0.45
  -6   1 -11    0.85    0.42
  -6  -1 -11    1.08    0.41
  -6  -1 -11    1.24    1.13
  -6   1 -11    0.21    1.14
  -6  -1 -11    0.62    0.55
  -6   1 -11    0.88    0.58
  -6  -1 -12   46.55    2.34
  -6  -1 -12   46.24    2.34
  -6   1 -12   43.36    2.41
   6   1  12   44.57    3.33
  -6  -1 -12   48.86    2.37
  -6   1 -12   46.83    2.28
  -6  -1 -12   44.22    2.25
  -6   1 -12   46.22    2.25
  -6  -1 -12   45.12    3.57
  -6   1 -12   39.51    3.44
  -6  -1 -12   44.45    2.42
  -6   1 -12   45.90    2.44
  -6  -1 -13   73.02    3.50
  -6   1 -13   66.36    3.54
   6   1  13   75.36    4.62
  -6  -1 -13   71.54    3.50
  -6  -1 -13   73.95    3.42
  -6   1 -13   73.84    3.41
  -6  -1 -13   75.37    4.95
  -6   1 -13   74.48    4.92
  -6  -1 -13   69.11    3.56
  -6   1 -13   77.25    3.61
  -6  -1 -14   44.36    2.33
  -6   1 -14   40.25    2.34
  -6  -1 -14   45.90    2.24
  -6   1 -14   43.03    2.23
   6   1  14   41.29    3.26
  -6  -1 -14   42.69    2.39
  -6   1 -14   45.77    2.43
  -6  -1 -14   48.00    3.75
  -6   1 -14   41.57    3.56
  -6  -1 -14   45.26    2.34
  -6  -1 -15    5.93    0.68
  -6  -1 -15    5.09    0.78
  -6   1 -15    5.11    0.84
  -6  -1 -15    6.21    0.85
  -6  -1 -15    6.15    1.62
  -6   1 -15    6.78    1.72
  -6  -1 -15    5.66    0.76
  -6   1 -16   23.89    1.58
  -6  -1 -16   23.88    1.57
  -6  -1 -16   23.45    1.48
  -6  -1 -16   23.98    1.41
  -6  -1 -17   15.17    1.02
  -6  -1 -17   14.12    1.15
  -6   1 -17   14.73    1.19
  -6  -1 -18    6.96    0.69
  -6  -1 -18    7.94    0.82
  -6   1 -18    9.19    0.88
  -6   1 -19   48.97    2.45
  -6  -1 -19   49.50    2.45
  -6   1 -20   24.51    1.37
  -6  -1 -20   26.25    1.37
  -6   1 -21   16.56    0.88
  -6  -1 -21   16.28    0.88
   6  -2 -21    6.13    0.47
   6   2 -21    6.49    0.50
   6  -2 -20    6.45    0.62
   6   2 -20    6.32    0.63
   6   2 -20    7.30    0.65
   6  -2 -20    6.35    0.62
  -6   2  20    5.42    0.60
  -6  -2  20    6.05    0.61
   6  -2 -19    0.33    0.53
   6   2 -19   -0.09    0.54
   6   2 -19    0.39    0.52
   6  -2 -19    0.33    0.49
   6  -2 -19   -0.17    0.40
  -6   2  19    0.57    0.49
  -6  -2  19   -0.44    0.50
   6   2 -18   24.27    1.51
   6  -2 -18   22.88    1.46
   6  -2 -18   21.75    1.30
   6  -2 -17   14.61    1.18
   6   2 -17   11.41    1.15
   6   2 -17   12.28    0.99
   6  -2 -17   11.85    0.92
   6  -2 -16    0.45    0.72
   6   2 -16    0.80    0.77
   6  -2 -16    0.04    0.50
  -6   2  16   -0.39    0.52
   6   2 -16    0.28    0.61
   6  -2 -15    9.10    1.88
   6   2 -15    9.67    1.92
   6  -2 -15    7.55    0.99
   6   2 -15    8.61    1.06
   6   2 -15   10.16    0.90
  -6   2  15    8.81    0.84
   6  -2 -15    9.26    0.81
   6   2 -15    6.07    1.75
   6  -2 -14   20.34    2.61
   6   2 -14   20.75    2.62
   6  -2 -14   23.81    1.68
   6   2 -14   26.95    1.74
   6   2 -14   25.14    1.51
  -6   2  14   25.58    1.50
   6   2 -14   29.58    2.93
  -6   2  14   22.17    2.15
   6  -2 -14   24.99    1.43
   6  -2 -13   39.04    1.99
   6  -2 -13   31.60    3.20
   6   2 -13   35.54    3.37
   6  -2 -13   39.53    2.25
   6   2 -13   34.99    2.22
   6   2 -13   36.80    3.39
  -6   2  13   38.10    2.86
   6  -2 -13   37.84    1.99
  -6   2  13   39.74    2.07
   6   2 -13   42.67    2.08
  -6   2  12   84.00    3.78
   6   2 -12   82.61    3.76
   6  -2 -12   82.09    3.70
   6   2 -12   79.05    3.75
   6   2 -12   80.26    5.28
  -6   2  12   78.02    4.61
   6  -2 -12   83.99    5.19
   6   2 -12   71.06    5.00
   6  -2 -12   75.22    3.67
   6  -2 -11    6.90    0.63
  -6   2  11    8.15    0.79
   6  -2 -11    7.07    0.62
  -6   2  11    4.57    1.29
   6  -2 -11    6.51    1.12
   6   2 -11    9.06    1.73
   6  -2 -11    6.41    1.46
   6   2 -11    7.03    1.52
   6   2 -11    8.61    0.75
   6   2 -10   11.03    0.85
  -6  -2  10   12.70    1.38
  -6   2  10   11.99    0.91
   6  -2 -10   11.48    0.77
  -6   2  10   13.96    1.32
  -6   2  10   13.06    1.62
   6  -2  -9   23.71    2.14
   6   2  -9   21.95    2.09
   6  -2  -9   20.66    1.12
  -6   2   9   24.06    2.02
  -6   2   9   20.29    1.65
  -6   2   9   21.09    1.27
  -6  -2   9   21.17    1.71
  -6   2   8    1.61    1.06
  -6   2   8    2.91    0.84
  -6   2   8    2.34    0.51
  -6  -2   8    1.27    0.82
  -6   2   7   68.09    3.62
  -6   2   7   75.44    3.96
  -6   2   7   66.85    3.15
  -6  -2   7   66.59    3.65
  -6   2   6   -0.32    0.98
  -6   2   6    0.67    0.77
  -6   2   6    0.62    0.44
  -6  -2   6    0.72    0.84
  -6   2   5   87.13    4.49
  -6  -2   5   91.44    4.32
  -6   2   5   84.56    4.32
  -6   2   5   81.84    3.82
   6   2  -5   91.55    4.60
  -6  -2   4  150.91    7.14
  -6   2   4  162.14    7.23
   6   2  -4  158.01    7.39
  -6  -2   4  147.20    7.36
  -6   2   4  153.39    7.38
  -6   2   3   11.70    1.27
  -6  -2   3   11.57    1.30
  -6   2   3    9.82    1.21
  -6   2   3   12.50    1.28
   6   2  -3   10.08    1.22
  -6   2   2   53.80    2.88
   6   2  -2   51.12    2.95
  -6   2   2   49.36    2.89
  -6  -2   2   49.97    2.93
  -6  -2   1   13.71    1.18
   6   2  -1   14.48    1.37
  -6  -2   1   11.27    1.22
  -6   2   1   12.54    1.26
  -6   2   1   16.70    1.29
  -6  -2   0  190.01    8.38
  -6   2   0  185.40    8.44
   6   2   0  187.84    8.65
  -6  -2   0  189.73    8.58
  -6   2   0  184.52    8.55
  -6   2   0  182.09    8.38
  -6   2  -1   26.83    1.63
  -6  -2  -1   24.45    1.56
   6   2   1   23.82    1.80
  -6  -2  -1   23.35    1.74
  -6   2  -1   22.84    1.69
  -6   2  -1   22.93    1.48
  -6  -2  -2 1439.82   62.82
  -6   2  -2 1498.87   62.87
   6   2   2 1497.50   63.20
  -6  -2  -2 1454.87   63.10
  -6   2  -2 1437.11   63.10
  -6   2  -2 1520.86   62.74
  -6  -2  -3  559.55   24.59
  -6   2  -3  598.69   24.63
  -6   2  -3  573.07   24.45
   6   2   3  564.47   25.03
  -6   2  -3  572.61   24.96
  -6  -2  -3  559.33   24.93
  -6   2  -4   31.42    2.12
  -6  -2  -4   26.63    2.05
  -6  -2  -4   29.61    1.73
  -6   2  -4   29.92    1.71
   6   2   4   29.55    2.19
  -6   2  -4   32.85    2.16
  -6  -2  -4   29.50    2.07
  -6  -2  -5   85.97    4.51
  -6   2  -5   91.85    4.57
  -6   2  -5   84.95    4.52
  -6  -2  -5   76.37    4.43
   6   2   5   91.27    4.64
  -6  -2  -5   81.71    3.98
  -6  -2  -5   83.77    3.82
  -6   2  -5   87.48    3.84
  -6  -2  -5   83.53    3.76
  -6  -2  -6    0.73    0.89
  -6   2  -6    0.25    0.81
  -6  -2  -6    0.12    0.82
  -6   2  -6   -0.38    0.90
  -6  -2  -6    0.04    0.32
  -6  -2  -6    0.55    0.48
  -6   2  -6    0.25    0.44
  -6  -2  -6    0.47    0.42
   6   2   6    1.05    0.90
  -6  -2  -7    1.70    0.35
  -6  -2  -7    0.41    0.84
  -6   2  -7    1.96    0.91
  -6   2  -7   -0.28    0.84
  -6  -2  -7    0.69    0.88
  -6  -2  -7    1.58    0.34
  -6  -2  -7    1.48    0.42
   6   2   7    1.01    0.90
  -6  -2  -7    1.60    0.50
  -6   2  -7    1.34    0.47
  -6  -2  -8  110.84    5.16
  -6  -2  -8  115.18    6.19
  -6   2  -8  119.38    6.26
  -6   2  -8  114.87    6.20
  -6  -2  -8  116.17    6.19
  -6  -2  -8  120.58    5.17
   6   2   8  126.88    6.33
  -6  -2  -8  118.41    5.29
  -6   2  -8  119.78    5.30
  -6  -2  -9   99.41    4.92
  -6   2  -9  107.26    4.96
  -6  -2  -9  107.92    4.83
  -6  -2  -9  110.84    5.98
  -6   2  -9  107.70    5.98
  -6  -2  -9  114.34    6.00
  -6   2  -9  103.67    5.89
   6   2   9  115.58    6.08
  -6  -2  -9  110.34    4.82
  -6   2  -9  105.65    5.02
  -6  -2  -9  116.10    4.97
  -6   2  -9  108.44    4.95
  -6  -2 -10   30.10    1.52
  -6  -2 -10   30.07    2.66
  -6   2 -10   34.74    2.76
  -6  -2 -10   28.26    1.49
  -6  -2 -10   27.18    1.62
  -6   2 -10   27.59    1.64
   6   2  10   26.30    2.47
  -6   2 -10   26.96    1.70
  -6   2 -11   43.05    2.42
  -6   2 -11   43.01    2.18
  -6  -2 -11   46.43    2.25
  -6  -2 -11   43.79    2.35
  -6   2 -11   45.42    2.36
  -6  -2 -11   48.29    3.49
  -6   2 -11   48.13    3.50
   6   2  11   47.75    3.50
  -6  -2 -12   46.75    2.54
  -6   2 -12   49.50    2.57
  -6   2 -12   50.51    2.63
   6   2  12   46.13    3.64
  -6  -2 -12   50.39    2.44
  -6  -2 -12   49.90    3.74
  -6   2 -12   51.63    3.77
  -6  -2 -12   46.95    2.41
  -6  -2 -13   20.68    1.45
  -6   2 -13   21.01    1.46
  -6   2 -13   20.90    1.52
   6   2  13   20.34    2.42
  -6  -2 -13   23.09    1.43
  -6  -2 -13   22.36    1.32
  -6  -2 -13   23.93    2.57
  -6   2 -13   24.84    2.58
  -6  -2 -13   21.31    1.37
  -6  -2 -14   13.68    1.04
  -6  -2 -14   13.55    1.09
   6   2  14   12.82    1.89
  -6  -2 -14   12.99    0.97
  -6  -2 -14   11.73    2.08
  -6   2 -14   12.09    1.95
  -6  -2 -14   14.39    1.18
  -6   2 -14   12.64    1.11
  -6  -2 -15    9.29    0.91
  -6  -2 -15    9.83    0.93
   6   2  15    8.45    1.57
  -6   2 -15    8.40    0.82
  -6  -2 -15   10.99    1.02
  -6   2 -15   11.17    1.03
  -6  -2 -15    6.32    1.72
  -6   2 -15    6.52    1.74
  -6  -2 -15   10.52    0.86
  -6  -2 -16    6.24    0.77
  -6  -2 -16    6.58    0.85
  -6   2 -16    7.16    0.88
  -6  -2 -16    7.02    0.78
  -6  -2 -16    7.43    0.73
  -6  -2 -17    3.23    0.57
  -6  -2 -17    2.39    0.65
  -6   2 -17    2.58    0.67
  -6  -2 -17    2.88    0.63
  -6  -2 -18    3.77    0.53
  -6   2 -18    4.23    0.67
  -6  -2 -18    4.45    0.65
  -6  -2 -19    0.73    0.46
  -6   2 -19    0.63    0.46
  -6  -2 -20    3.41    0.44
  -6   2 -20    3.43    0.45
   6  -3 -19    4.72    0.53
   6   3 -19    4.93    0.56
   6  -3 -19    5.17    0.51
   6   3 -19    5.12    0.57
   6  -3 -19    4.51    0.55
  -6  -3  19    5.10    0.54
  -6   3  19    4.58    0.53
   6   3 -18   -0.11    0.49
  -6   3  18    0.31    0.46
  -6  -3  18    0.55    0.46
   6  -3 -18   -0.27    0.49
   6   3 -18   -0.17    0.53
   6  -3 -18    0.35    0.47
   6   3 -18    0.28    0.49
   6  -3 -18    0.03    0.41
   6   3 -17    9.07    0.84
  -6   3  17    8.17    0.76
   6  -3 -17    9.78    0.89
   6   3 -17    9.30    0.91
  -6   3  17   11.26    0.90
  -6  -3  17    8.18    0.81
   6  -3 -17    8.92    0.77
  -6   3  16   21.98    1.32
   6  -3 -16   21.42    1.41
   6   3 -16   18.73    1.41
   6  -3 -16   22.02    1.29
   6   3 -16   20.44    1.34
   6   3 -15    0.73    0.57
   6  -3 -15   -0.23    1.21
   6   3 -15   -0.70    1.20
   6   3 -15   -0.28    1.25
  -6   3  15    1.13    0.96
   6  -3 -15    0.46    0.69
   6   3 -15    0.61    0.71
   6  -3 -15    1.18    0.52
  -6   3  15    0.51    0.60
   6  -3 -14    1.73    0.52
  -6   3  14    2.63    0.71
   6  -3 -14    2.49    1.32
   6   3 -14    0.94    1.33
   6   3 -14    1.38    0.58
   6   3 -14    1.12    1.53
  -6   3  14    2.78    1.29
   6  -3 -14    1.12    0.70
   6   3 -14    2.25    0.76
   6  -3 -14    1.79    0.50
   6  -3 -13    6.11    0.65
   6  -3 -13    6.83    0.71
   6  -3 -13    4.84    1.56
   6   3 -13    3.67    1.46
   6   3 -13    7.22    0.81
  -6   3  13    8.24    1.59
   6   3 -13    7.27    0.80
  -6   3  13    8.02    0.91
   6  -3 -13    6.11    0.88
   6   3 -13    8.40    0.98
   6   3 -12    4.91    0.71
   6  -3 -12    3.12    1.38
   6   3 -12    1.52    1.33
  -6   3  12    4.30    1.37
   6  -3 -12    3.93    0.53
   6  -3 -12    2.68    0.70
   6   3 -12    4.21    0.82
  -6   3  12    4.72    0.76
   6  -3 -12    4.03    0.60
  -6   3  11   25.93    2.32
   6   3 -11   24.18    2.58
  -6   3  11   18.36    1.78
   6  -3 -11   22.13    1.20
  -6   3  11   24.07    1.40
   6  -3 -11   20.09    2.26
   6   3 -11   20.75    2.27
  -6  -3  11   23.62    1.95
   6   3 -11   20.84    1.31
   6   3 -11   19.53    1.27
   6  -3 -11   18.68    1.38
  -6   3  10    1.98    0.96
   6   3 -10    0.69    1.28
  -6   3  10    1.51    1.20
   6   3 -10    1.63    0.52
  -6  -3  10    1.26    0.95
   6  -3 -10    1.06    1.05
   6   3 -10    0.37    0.97
  -6   3  10    1.71    0.60
   6   3  -9   73.34    4.56
   6  -3  -9   76.10    4.53
   6   3  -9   77.06    3.58
  -6   3   9   75.91    4.24
  -6   3   9   81.78    4.64
  -6  -3   9   78.45    4.25
  -6   3   9   77.84    3.63
   6   3  -8   23.31    1.31
  -6   3   8   26.25    2.30
   6  -3  -8   21.64    2.00
   6   3  -8   22.74    2.07
  -6   3   8   24.07    2.00
  -6  -3   8   25.77    1.94
  -6   3   8   24.61    1.41
  -6   3   7  145.37    7.02
  -6   3   7  146.88    6.77
  -6  -3   7  145.84    6.68
  -6   3   7  130.60    6.03
  -6   3   7  133.67    6.03
  -6   3   6   29.30    2.10
  -6  -3   6   28.18    2.00
  -6   3   6   24.93    1.40
  -6  -3   6   26.12    1.40
  -6  -3   5   20.65    1.75
  -6   3   5   21.87    1.82
  -6   3   5   22.04    1.79
  -6  -3   5   17.61    1.66
  -6   3   4   66.21    3.14
  -6  -3   4   72.00    3.71
  -6   3   4   78.51    3.88
  -6  -3   4   66.22    3.73
  -6   3   4   67.23    3.72
   6   3  -3    1.52    0.94
  -6   3   3    1.91    1.03
  -6   3   3    2.22    0.48
  -6   3   3    1.01    0.75
  -6  -3   3    1.98    0.78
  -6  -3   3    1.25    0.84
  -6   3   2  137.35    6.09
  -6   3   2  137.49    6.60
  -6  -3   2  141.67    6.64
   6   3  -2  151.74    6.94
  -6  -3   1   28.67    1.97
  -6   3   1   29.13    2.02
  -6  -3   1   28.18    1.92
  -6   3   1   27.12    1.86
   6   3  -1   29.39    2.15
  -6   3   1   28.82    1.97
  -6  -3   0  334.48   14.76
  -6   3   0  334.87   14.81
  -6   3   0  336.27   14.73
  -6  -3   0  336.32   14.80
  -6   3   0  320.14   14.73
   6   3   0  343.16   15.11
  -6  -3  -1    9.12    1.14
  -6   3  -1    7.79    0.98
  -6   3  -1    7.40    1.08
  -6   3  -1    8.49    0.65
  -6  -3  -1    9.97    1.09
  -6   3  -1    8.29    1.03
   6   3   1   11.10    1.34
  -6   3  -2  865.38   35.77
  -6  -3  -2  802.46   35.72
  -6   3  -2  836.22   35.55
  -6   3  -2  818.95   35.28
  -6   3  -2  831.72   35.82
  -6  -3  -2  856.69   35.86
   6   3   2  854.37   36.18
  -6   3  -3   70.37    3.41
  -6  -3  -3   66.68    3.44
  -6   3  -3   61.70    3.09
  -6  -3  -3   73.73    3.62
  -6   3  -3   64.37    3.50
   6   3   3   68.31    3.87
  -6   3  -3   61.87    2.96
  -6  -3  -3   65.42    3.01
  -6  -3  -4  199.93    9.33
  -6   3  -4  217.52    9.30
  -6  -3  -4  218.29    8.97
  -6   3  -4  193.28    8.90
   6   3   4  217.85    9.91
  -6   3  -4  202.18    9.54
  -6  -3  -4  212.02    9.62
  -6  -3  -5    5.84    0.56
  -6  -3  -5    5.51    1.09
  -6   3  -5    6.27    1.08
  -6  -3  -5    4.37    0.98
  -6   3  -5    6.10    1.11
  -6   3  -5    4.42    0.54
  -6  -3  -5    4.58    0.55
   6   3   5    7.32    1.27
  -6   3  -5    5.65    0.76
  -6   3  -5    4.53    0.51
  -6  -3  -5    5.35    0.89
  -6  -3  -6   19.52    1.11
  -6  -3  -6   16.57    0.97
   6   3   6   19.20    1.94
  -6   3  -6   22.47    1.85
  -6  -3  -6   20.97    1.76
  -6   3  -6   19.83    1.12
  -6  -3  -6   19.88    1.14
  -6   3  -6   19.43    1.07
  -6  -3  -6   19.06    1.47
  -6   3  -6   19.85    1.75
  -6  -3  -6   21.51    1.83
  -6   3  -7    0.93    0.58
  -6  -3  -7    1.09    0.63
  -6   3  -7    0.70    0.84
  -6  -3  -7   -0.14    1.00
  -6  -3  -7    1.80    0.43
  -6  -3  -7    0.94    0.29
  -6  -3  -7    0.79    0.83
  -6   3  -7    0.42    0.97
  -6   3  -7    0.96    0.40
   6   3   7    1.23    1.06
  -6   3  -7    0.88    0.45
  -6  -3  -7    0.93    0.48
  -6  -3  -8   48.78    3.17
  -6   3  -8   43.13    3.05
  -6   3  -8   43.08    2.11
  -6  -3  -8   45.87    2.16
  -6  -3  -8   42.37    2.10
  -6  -3  -8   44.76    3.03
  -6   3  -8   46.43    3.13
  -6   3  -8   41.21    2.20
   6   3   8   48.36    3.37
  -6   3  -8   43.96    2.24
  -6  -3  -8   45.48    2.25
  -6   3  -8   48.51    2.40
  -6  -3  -9    0.34    0.52
  -6  -3  -9    0.26    0.39
  -6  -3  -9    0.26    0.38
  -6  -3  -9    0.33    0.91
  -6   3  -9   -0.17    0.93
   6   3   9   -0.42    1.08
  -6   3  -9    0.41    0.37
  -6   3  -9    0.50    0.50
  -6  -3  -9    0.21    0.46
  -6   3  -9    0.52    0.49
  -6   3 -10   59.31    2.85
  -6  -3 -10   56.61    2.82
  -6  -3 -10   57.86    2.72
  -6  -3 -10   60.11    3.84
  -6   3 -10   56.02    3.88
   6   3  10   61.26    4.22
  -6  -3 -10   61.25    2.74
  -6   3 -10   55.99    2.68
  -6   3 -10   53.70    2.79
  -6  -3 -10   56.76    2.84
  -6   3 -10   53.30    2.96
  -6  -3 -11  103.06    4.91
  -6   3 -11  105.68    4.94
  -6  -3 -11  110.07    4.82
  -6  -3 -11  108.93    4.81
  -6  -3 -11  106.53    6.06
  -6   3 -11  100.85    6.05
   6   3  11  124.87    6.66
  -6   3 -11  103.16    4.88
  -6   3 -11  102.69    5.06
  -6  -3 -11  106.48    4.93
  -6  -3 -12    2.34    0.57
  -6  -3 -12    1.05    1.21
  -6   3 -12    1.31    1.17
   6   3  12    1.54    1.28
  -6   3 -12    2.57    0.60
  -6   3 -12    1.80    0.48
  -6  -3 -12    1.13    0.59
  -6   3 -12    1.61    0.60
  -6  -3 -12    1.87    0.67
  -6  -3 -13   54.06    2.72
  -6   3 -13   49.81    2.70
  -6  -3 -13   55.73    3.90
  -6   3 -13   51.14    3.86
  -6   3 -13   51.06    2.61
  -6  -3 -13   55.93    2.63
  -6  -3 -13   52.86    2.61
  -6  -3 -13   51.74    2.70
   6   3  13   59.80    4.28
  -6   3 -14    9.34    0.94
  -6  -3 -14   10.83    0.93
   6   3  14    7.43    1.70
  -6  -3 -14    9.52    0.85
  -6  -3 -14    9.33    0.92
  -6  -3 -14    9.45    0.82
  -6  -3 -14    7.84    1.65
  -6   3 -14   10.06    1.78
  -6  -3 -15    1.24    0.55
  -6  -3 -15    1.30    0.60
  -6   3 -15    0.42    0.59
  -6  -3 -15    2.14    0.68
  -6  -3 -15    2.47    0.55
  -6  -3 -16   24.24    1.41
  -6  -3 -16   25.70    1.46
  -6  -3 -16   24.84    1.49
  -6   3 -16   25.73    1.52
  -6  -3 -17    0.24    0.42
  -6  -3 -17   -0.04    0.49
  -6   3 -17    0.25    0.48
  -6  -3 -17    0.29    0.45
  -6  -3 -17   -0.42    0.48
  -6  -3 -18    0.83    0.43
  -6  -3 -18    1.22    0.41
  -6  -3 -18    0.99    0.44
  -6   3 -18    0.50    0.44
  -6  -3 -19    1.10    0.34
  -6  -3 -19    0.23    0.33
   6   4 -18    5.86    0.59
   6  -4 -18    4.78    0.51
  -6   4  18    4.03    0.51
  -6   4  17   46.26    2.22
   6   4 -17   46.83    2.23
   6  -4 -17   41.71    2.16
   6   4 -16    1.19    0.57
  -6   4  16    0.41    0.56
   6  -4 -16   -0.18    0.44
   6  -4 -15    6.93    0.71
  -6   4  15    5.70    0.68
  -6   4  15    7.89    0.84
   6   4 -15    4.86    0.72
   6   4 -15    7.11    0.76
   6  -4 -14  103.51    4.62
  -6   4  14   99.30    4.66
  -6   4  14  106.34    5.88
   6   4 -14  104.34    6.51
   6   4 -14  101.25    4.68
   6   4 -14  103.21    4.69
  -6   4  14  105.60    4.75
   6   4 -14   93.38    4.69
   6  -4 -13   31.81    1.78
   6   4 -13   31.81    1.88
  -6   4  13   32.49    1.83
  -6  -4  13   32.91    1.81
  -6   4  13   36.28    1.94
   6   4 -13   35.27    1.85
  -6   4  13   31.03    2.85
  -6   4  12  168.46    8.45
   6   4 -12  169.91    9.03
   6   4 -12  160.74    7.10
  -6   4  12  160.89    7.09
  -6   4  12  172.68    7.19
   6  -4 -12  156.10    7.03
  -6  -4  12  146.51    7.74
   6   4 -12  147.96    7.11
   6   4 -12  157.16    7.05
   6   4 -11    1.49    0.60
   6   4 -11    1.62    0.62
   6   4 -11    0.18    1.00
   6   4 -11    1.99    0.62
  -6  -4  11    1.29    0.98
  -6   4  11    1.92    0.69
  -6   4  11    1.58    0.53
   6   4 -11    1.58    1.54
  -6   4  11    3.97    1.51
  -6   4  11    2.35    1.12
   6   4 -10    3.51    1.14
  -6  -4  10    1.92    1.03
  -6   4  10    2.52    0.69
  -6   4  10    2.32    0.53
  -6   4  10    1.94    1.42
   6   4 -10    3.50    1.48
  -6   4  10    1.28    1.09
   6   4 -10    2.35    0.64
   6   4 -10    1.43    0.57
  -6   4   9  101.46    4.60
  -6   4   9   96.37    4.49
   6   4  -9  107.46    6.14
  -6   4   9  111.12    5.85
   6   4  -9   93.80    4.49
  -6   4   9  107.97    5.47
   6   4  -9  100.04    4.60
  -6   4   9   92.76    5.36
   6   4  -9   94.19    5.37
  -6  -4   9  106.07    5.34
  -6   4   8   46.66    3.28
   6   4  -8   35.89    3.19
  -6  -4   8   36.46    2.73
  -6   4   8   40.60    2.80
   6   4  -8   37.51    2.73
  -6  -4   8   46.27    2.84
  -6   4   8   42.23    2.91
  -6  -4   7   51.70    3.17
  -6   4   7   45.91    3.08
   6   4  -7   50.09    3.14
  -6  -4   7   53.64    3.20
  -6   4   7   54.53    3.35
  -6   4   6  167.41    7.57
  -6  -4   6  156.59    7.35
   6   4  -6  147.40    7.65
   6   4  -6  151.36    6.59
   6   4  -6  138.22    7.18
  -6  -4   6  147.18    7.24
  -6   4   6  144.28    7.22
  -6   4   6  148.01    6.64
  -6  -4   5   22.11    1.88
  -6   4   5   25.45    2.07
  -6   4   5   22.35    1.28
  -6  -4   5   20.66    1.72
  -6   4   5   18.94    1.64
   6   4  -5   25.37    2.18
  -6   4   4   70.05    3.21
  -6  -4   4   76.26    3.92
  -6   4   4   78.17    4.09
  -6   4   4   63.94    3.60
   6   4  -4   72.69    4.12
  -6   4   4   64.06    3.57
  -6  -4   4   62.90    3.62
  -6   4   3    2.69    0.65
  -6   4   3    2.71    0.51
  -6   4   3    3.12    1.16
  -6   4   3    2.87    0.60
  -6  -4   3    4.13    1.07
  -6   4   2  106.93    4.68
  -6   4   2  100.09    4.99
  -6   4   1   21.74    1.52
  -6   4   1   22.72    1.94
  -6   4   1   24.52    1.26
  -6   4   0    2.00    0.40
  -6  -4   0    2.36    1.01
  -6   4   0    0.06    0.58
  -6   4   0    2.24    0.99
  -6   4  -1    9.27    1.13
  -6   4  -1    9.31    1.25
  -6   4  -1    7.25    0.84
  -6   4  -1    8.86    0.62
  -6  -4  -1    6.98    1.18
  -6  -4  -2   14.19    1.45
  -6   4  -2   14.64    1.41
  -6   4  -2   15.42    1.25
   6   4   2   14.77    1.69
  -6   4  -2   11.02    1.09
  -6  -4  -2   14.79    0.98
  -6   4  -2   13.45    0.90
  -6   4  -3  165.10    7.63
  -6  -4  -3  155.23    7.67
   6   4   3  171.79    8.30
  -6   4  -3  163.71    7.30
  -6   4  -3  143.76    7.43
  -6   4  -3  156.62    7.09
  -6  -4  -3  175.31    7.16
  -6   4  -4   30.18    1.95
  -6  -4  -4   27.34    2.00
   6  -4   4   29.18    1.94
   6   4   4   28.12    2.43
  -6   4  -4   24.42    1.81
  -6   4  -4   26.35    1.47
  -6  -4  -4   30.77    1.55
   6   4   4   26.42    1.47
  -6   4  -5   61.68    3.19
  -6  -4  -5   56.45    3.32
   6   4   5   61.16    3.92
  -6   4  -5   57.81    2.88
  -6   4  -5   58.52    2.95
  -6   4  -5   59.91    2.81
  -6  -4  -5   60.93    2.85
  -6   4  -5   56.57    3.29
  -6  -4  -5   61.37    3.35
  -6  -4  -6    0.10    0.74
  -6   4  -6    0.20    0.44
  -6  -4  -6   -0.04    0.42
  -6  -4  -6    0.12    0.29
   6   4   6    0.59    0.99
  -6   4  -6    0.11    0.63
  -6   4  -6    0.35    0.48
  -6   4  -6    0.07    0.51
  -6   4  -6    0.18    0.39
  -6  -4  -6   -0.23    0.70
  -6   4  -7    0.60    0.49
  -6   4  -7    1.36    0.66
  -6  -4  -7    0.68    0.43
  -6  -4  -7    0.94    0.31
   6   4   7    0.84    1.03
  -6   4  -7    0.80    0.45
  -6  -4  -7    0.48    0.71
  -6   4  -7    0.37    0.42
  -6   4  -8    1.67    0.53
  -6  -4  -8    1.54    0.74
  -6   4  -8    1.97    0.49
  -6  -4  -8    1.59    0.48
  -6  -4  -8    1.75    0.38
   6   4   8    1.58    1.09
  -6   4  -8    1.73    0.42
  -6   4  -8    2.25    0.76
  -6   4  -8    1.55    0.47
  -6  -4  -9    2.09    0.62
  -6   4  -9    1.60    0.45
  -6   4  -9    1.89    0.50
  -6  -4  -9    0.62    0.46
  -6  -4  -9    1.42    0.41
   6   4   9    2.41    1.35
  -6   4  -9    1.45    0.51
  -6   4  -9    1.42    0.90
  -6   4  -9    1.45    0.49
  -6  -4 -10   62.95    2.87
  -6  -4 -10   60.82    2.82
   6   4  10   60.54    4.38
  -6  -4 -10   60.74    2.98
  -6   4 -10   56.17    3.80
  -6   4 -10   55.64    2.87
  -6   4 -10   61.69    2.83
  -6   4 -10   56.14    2.88
  -6   4 -10   58.74    2.80
  -6  -4 -11   15.19    1.02
  -6   4 -11   16.33    1.01
  -6   4 -11   15.25    0.97
  -6  -4 -11   14.33    1.17
  -6  -4 -11   16.16    1.05
  -6   4 -11   15.19    1.08
  -6   4 -11   15.86    1.92
  -6  -4 -12    1.29    0.50
  -6  -4 -12    1.68    0.66
   6   4  12    2.75    1.54
  -6   4 -12    0.90    0.50
  -6  -4 -12    0.46    0.46
  -6  -4 -13   26.24    1.50
   6   4  13   20.70    2.65
  -6   4 -13   23.41    1.42
  -6  -4 -13   22.52    1.36
  -6   4 -14    9.79    0.83
  -6  -4 -14    8.67    0.78
  -6  -4 -14    9.03    0.87
  -6  -4 -15    1.46    0.59
  -6  -4 -15    0.45    0.46
  -6   4 -15   -0.19    0.46
  -6  -4 -16    4.97    0.60
  -6  -4 -16    6.31    0.69
  -6  -4 -17   19.42    1.12
  -6  -4 -17   20.67    1.13
  -6  -4 -18   32.46    1.54
  -6  -4 -18   29.58    1.50
   6   5 -18    5.42    0.51
  -6   5  17   10.06    0.73
   6   5 -17   10.72    0.74
   6   5 -17    8.21    0.69
   6  -5 -17    8.14    0.65
   6   5 -16   23.52    1.30
   6   5 -16   20.91    1.31
   6  -5 -16   20.47    1.22
   6   5 -15   14.35    1.03
  -6   5  15   14.65    1.06
   6  -5 -15   14.95    0.95
  -6   5  14   53.34    2.65
   6   5 -14   52.14    2.58
   6   5 -14   52.31    2.58
   6  -5 -14   49.84    2.50
   6   5 -13   57.35    2.80
  -6   5  13   59.35    2.89
   6  -5 -13   53.80    2.72
   6   5 -12   22.52    2.74
  -6   5  12   23.02    2.46
  -6   5  12   19.53    2.21
   6   5 -12   23.40    1.40
  -6   5  12   22.76    1.52
   6   5 -12   20.62    1.33
  -6   5  11    0.21    1.30
   6   5 -11    1.07    1.37
  -6   5  11    1.68    1.10
  -6   5  11    2.84    1.13
  -6   5  11    1.66    0.76
  -6  -5  11    3.08    1.08
   6   5 -11    2.00    0.64
   6   5 -11    1.35    0.64
   6   5 -10   22.66    1.35
  -6   5  10   17.20    2.24
   6   5 -10   20.32    2.53
  -6   5  10   21.45    2.16
  -6  -5  10   18.82    1.94
  -6   5  10   20.64    2.15
   6   5 -10   19.31    1.36
   6   5  -9    2.19    0.68
  -6  -5   9    2.26    1.10
  -6   5   9    1.88    1.43
   6   5  -9    1.22    1.31
  -6   5   9    1.49    1.19
  -6   5   9    2.36    1.03
  -6   5   8   20.71    2.09
  -6  -5   8   22.68    2.14
  -6   5   8   28.00    2.41
   6   5  -8   23.86    1.55
  -6   5   8   23.51    1.46
   6   5  -8   25.22    2.54
  -6   5   8   26.19    1.55
  -6   5   7   16.91    1.76
   6   5  -7   16.71    2.14
  -6   5   7   19.67    2.09
  -6  -5   7   17.36    1.88
   6   5  -7   19.21    1.31
  -6   5   7   16.67    1.21
  -6   5   7   18.65    1.26
   6   5  -6    1.97    0.55
   6   5  -6    2.89    0.72
  -6  -5   6    3.55    1.15
  -6   5   6    3.94    0.67
   6   5  -6    0.58    1.14
  -6   5   6    2.10    1.15
  -6   5   6    2.96    0.70
   6   5  -5   39.49    2.92
   6   5  -5   36.14    2.79
  -6   5   5   35.73    1.85
  -6   5   5   32.43    1.89
  -6  -5   5   32.80    2.53
  -6   5   5   36.34    2.73
   6   5  -5   32.49    1.75
  -6   5   4    2.79    0.55
   6   5  -4    3.08    1.19
   6   5  -4    2.24    1.09
  -6   5   4    3.21    1.23
  -6   5   4    3.33    0.68
  -6  -5   4    2.94    1.11
   6   5  -4    2.86    0.49
  -6   5   3    1.59    0.50
   6   5  -3    2.48    0.67
   6   5  -3    1.72    0.95
   6   5  -3    1.27    1.10
  -6  -5   3    1.60    1.09
  -6   5   3    2.17    0.65
   6   5  -2   -0.37    1.04
   6   5  -2    0.63    0.83
  -6   5   2   -0.43    1.00
   6   5  -2   -0.28    0.61
  -6   5   2    0.07    0.42
  -6   5   2    0.19    0.62
   6   5  -1   -0.37    1.03
   6   5  -1    0.05    0.58
  -6   5   1    1.12    1.06
  -6   5   1    0.62    0.59
  -6   5   1    0.33    0.40
  -6   5   0   23.27    1.45
   6   5   0   22.14    1.40
  -6   5   0   23.99    1.36
  -6   5   0   22.60    1.23
   6   5   0   18.84    2.14
  -6   5   0   24.84    2.08
  -6  -5   0   20.18    1.94
  -6   5  -1   56.00    3.35
  -6  -5  -1   48.15    3.25
  -6   5  -1   51.88    2.56
   6   5   1   54.43    2.63
  -6   5  -1   52.24    2.66
   6   5   1   54.71    3.70
  -6   5  -1   47.80    3.04
  -6   5  -2   39.06    2.65
  -6  -5  -2   39.08    2.73
   6   5   2   38.13    1.99
  -6   5  -2   34.03    2.29
   6   5   3  155.00    6.99
  -6   5  -3  159.91    7.08
  -6  -5  -3  160.35    7.78
  -6   5  -3  160.13    7.66
   6  -5   3  150.70    7.62
  -6   5  -3  157.54    6.99
  -6  -5  -4   12.36    1.59
   6   5   4   11.74    0.92
  -6   5  -4   13.44    1.08
  -6   5  -4   12.81    0.95
  -6   5  -4   10.44    1.31
  -6  -5  -5   16.60    1.72
  -6   5  -5   15.27    1.44
  -6   5  -5   17.07    1.13
  -6  -5  -6    2.55    0.98
  -6   5  -6    1.44    0.54
  -6   5  -6    2.48    0.57
   6   5   6    3.69    1.35
   6   5   7    3.63    1.50
  -6   5  -7    2.25    0.61
  -6  -5  -7    1.85    0.38
  -6   5  -7    2.96    0.56
  -6  -5  -7    2.59    0.99
  -6  -5  -8   34.21    2.50
   6   5   8   33.28    3.19
  -6   5  -8   38.29    1.97
  -6   5  -8   39.02    1.92
  -6  -5  -8   37.53    2.03
  -6  -5  -8   34.68    1.80
  -6   5  -8   37.10    1.87
   6   5   9   31.80    3.03
  -6   5  -9   30.92    1.65
  -6   5  -9   30.27    1.62
  -6  -5  -9   25.59    1.49
  -6   5  -9   30.08    1.56
  -6  -5  -9   30.51    1.72
  -6  -5 -10   95.54    4.57
  -6  -5 -10   91.05    4.39
  -6   5 -10  101.02    4.49
  -6   5 -10  102.92    4.45
   6   5  10  111.52    6.43
  -6  -5 -11    7.30    0.83
  -6  -5 -11    4.92    0.60
  -6   5 -11    6.36    0.67
  -6   5 -11    7.16    0.66
   6   5  11    7.20    1.85
  -6  -5 -12   25.13    1.43
  -6  -5 -12   22.04    1.26
  -6   5 -12   21.07    1.23
  -6   5 -12   20.49    1.23
   6   5  12   26.52    2.83
  -6  -5 -13    3.82    0.53
  -6  -5 -13    2.72    0.61
  -6  -5 -14   38.04    1.98
  -6  -5 -14   43.80    2.11
  -6  -5 -14   40.12    2.04
  -6  -5 -15   19.69    1.17
  -6  -5 -15   24.03    1.29
  -6  -5 -16  121.26    5.39
  -6  -5 -17   13.73    0.84
  -6  -5 -18   18.00    0.91
   6   6 -17    0.20    0.30
   6   6 -16    3.13    0.47
   6   6 -16    3.86    0.49
  -6   6  16    3.76    0.49
   6  -6 -16    2.51    0.39
  -6   6  15   16.92    1.02
   6   6 -15   15.32    0.96
   6  -6 -15   13.21    0.88
   6   6 -15   15.09    1.00
   6   6 -14   49.31    2.40
  -6   6  14   52.17    2.47
   6   6 -14   51.32    2.42
   6  -6 -14   46.19    2.34
   6   6 -14   48.28    2.48
   6   6 -13    1.79    0.57
   6  -6 -13    1.23    0.45
   6   6 -12    3.49    0.67
   6   6 -12    4.19    0.61
   6  -6 -12    4.53    0.59
  -6   6  11   15.77    1.23
   6   6 -11   17.50    1.16
   6   6 -11   14.81    1.14
  -6  -6  10    0.68    0.98
   6   6 -10    0.62    0.61
  -6   6  10    0.58    0.68
   6   6 -10    0.31    0.58
  -6   6  10    1.06    1.31
  -6   6  10    0.33    1.06
   6   6  -9   27.46    2.74
   6   6  -9   25.94    1.65
  -6   6   9   27.05    1.67
  -6   6   9   27.92    2.53
  -6  -6   9   26.71    2.32
   6   6  -8  111.19    6.59
  -6   6   8  114.75    6.60
  -6  -6   8  112.04    6.07
  -6   6   8  127.46    6.45
  -6   6   8  107.59    5.19
   6   6  -8  116.39    5.34
  -6   6   8  117.09    5.28
   6   6  -7    6.34    0.90
   6   6  -7    5.88    1.39
  -6   6   7    7.39    1.65
  -6   6   7    4.86    1.52
  -6  -6   7    6.58    1.41
  -6   6   7    7.08    0.82
  -6   6   7    5.81    0.79
   6   6  -6    0.32    0.54
   6   6  -6    0.29    0.72
  -6  -6   6    1.08    1.09
  -6   6   6    1.09    0.60
  -6   6   6    0.31    0.64
  -6   6   6    1.11    1.17
   6   6  -5    8.17    0.78
  -6   6   5    8.84    1.75
  -6   6   5    9.46    0.87
  -6  -6   5    7.76    1.51
  -6   6   5    7.43    0.88
   6   6  -5    9.30    1.65
   6   6  -4   54.99    2.78
  -6   6   4   61.18    2.86
  -6  -6   4   58.22    3.77
  -6   6   4   57.89    3.93
  -6   6   4   59.05    2.98
   6   6  -4   58.92    3.00
   6   6  -4   58.77    4.06
   6   6  -3  170.90    7.76
   6   6  -3  182.65    7.98
  -6   6   3  173.92    7.96
   6   6  -3  165.93    9.09
  -6  -6   3  192.26    8.90
  -6   6   3  180.80    7.81
  -6   6   2  127.38    5.92
   6   6  -2  134.13    5.94
  -6   6   2  123.77    5.72
   6   6  -2  136.65    7.19
  -6   6   2  124.48    6.83
  -6  -6   2  136.35    6.83
  -6   6   1   40.44    2.18
   6   6  -1   39.55    2.14
   6   6  -1   34.88    1.97
  -6   6   1   38.84    1.91
   6   6  -1   33.05    3.07
  -6   6   1   41.57    3.03
   6   6   0   67.70    3.36
  -6   6   0   71.70    4.39
  -6  -6   0   74.71    4.41
  -6   6   0   72.20    4.20
   6   6   0   76.63    4.81
   6   6   0   74.07    3.54
  -6   6   0   75.90    3.60
   6   6   1   31.11    1.80
  -6   6  -1   29.41    1.85
   6   6   1   30.02    2.84
  -6  -6  -1   28.69    1.81
  -6   6  -1   34.45    1.79
  -6  -6  -1   28.82    2.55
  -6   6  -1   26.83    2.44
   6   6   2   26.33    1.53
  -6   6  -2   23.88    1.63
  -6  -6  -2   21.62    2.19
  -6   6  -2   23.56    2.17
   6  -6   2   23.76    2.21
   6   6   2   20.29    2.47
  -6   6  -2   22.20    1.48
  -6  -6  -2   25.03    1.54
   6   6   3   11.39    0.97
   6   6   3   10.37    1.82
  -6  -6  -3   10.79    1.04
  -6  -6  -3    8.47    1.55
   6  -6   3    9.93    1.49
  -6   6  -3   11.64    1.56
  -6  -6  -4    3.52    0.76
   6   6   4    2.79    0.60
  -6   6  -4    3.70    0.73
  -6  -6  -4    4.26    1.27
  -6   6  -4    0.64    0.93
   6   6   4    1.93    1.37
  -6   6  -5   24.91    1.52
  -6  -6  -5   22.67    2.19
   6   6   5   26.35    2.73
  -6  -6  -5   23.36    1.47
  -6   6  -6  141.23    6.39
  -6  -6  -6  138.91    7.24
   6   6   6  135.84    7.92
  -6   6  -6  146.10    6.45
  -6  -6  -7   24.73    2.18
  -6   6  -7   25.48    1.50
  -6   6  -7   25.73    1.56
  -6   6  -8   19.37    1.28
  -6  -6  -8   16.52    1.24
  -6   6  -8   19.28    1.22
   6   6   8   19.18    2.19
  -6   6  -8   18.45    1.14
  -6   6  -9   93.91    4.08
  -6   6  -9   88.06    4.02
  -6  -6  -9   85.02    4.09
  -6   6  -9   80.87    3.94
  -6  -6 -10   51.95    2.52
  -6   6 -10   44.71    2.35
  -6   6 -10   52.61    2.48
  -6  -6 -11   38.65    2.11
  -6   6 -11   40.21    1.99
  -6   6 -11   41.61    2.05
  -6  -6 -12    1.68    0.55
  -6  -6 -13   30.15    1.63
  -6  -6 -13   29.93    1.58
  -6  -6 -14    8.84    0.70
  -6  -6 -14    7.21    0.64
  -6  -6 -15   27.48    1.37
  -6  -6 -15   25.32    1.34
  -6  -6 -16    2.77    0.35
  -6  -6 -17    0.65    0.26
   6  -7 -14    2.31    0.36
  -6   7  14    1.83    0.44
   6   7 -14    1.09    0.42
   6   7 -13   20.69    1.16
  -6   7  13   21.10    1.19
   6  -7 -13   18.67    1.10
  -6   7  12    3.00    0.58
   6  -7 -12    2.29    0.45
   6   7 -12    2.76    0.56
  -6   7  11    1.84    0.58
   6   7 -11    1.51    0.53
   6   7 -11    2.04    0.64
   6   7 -10    0.76    0.56
  -6   7  10    0.65    0.55
   6   7 -10    0.28    0.56
   6   7 -10    0.37    0.63
   6   7  -9    6.28    0.80
  -6   7   9    7.52    0.79
   6   7  -9    5.49    0.86
   6   7  -9    6.48    0.74
  -6   7   8   12.09    0.99
   6   7  -8   11.86    1.09
   6   7  -8   11.59    1.06
  -6   7   7   15.72    1.15
   6   7  -7   16.55    1.25
   6   7  -7   17.72    1.30
   6   7  -6    6.22    0.93
   6   7  -6    6.04    0.87
  -6  -7   6    5.39    1.29
  -6   7   6    7.29    0.80
  -6   7   6    5.35    1.50
  -6   7   6    7.05    1.63
   6   7  -5    0.35    0.51
  -6   7   5    0.20    1.15
  -6   7   5    1.17    1.15
   6   7  -5   -0.42    0.63
  -6  -7   5    0.32    1.04
  -6   7   5    0.25    0.50
   6   7  -4   14.16    1.02
   6   7  -4   17.00    2.05
   6   7  -4   17.82    1.19
  -6   7   4   12.01    1.87
  -6  -7   4   14.02    1.86
   6   7  -4   14.92    1.30
  -6   7   4   16.98    1.25
  -6   7   4   14.25    1.03
  -6  -7   3    1.00    1.16
  -6   7   3    0.21    0.44
   6   7  -3   -0.43    1.10
   6   7  -3    0.10    0.60
   6   7  -3    0.42    0.71
   6   7  -3    0.33    0.49
  -6   7   3    1.66    1.17
  -6   7   3    0.97    1.22
   6   7  -2   45.36    3.64
   6   7  -2   47.60    2.47
  -6   7   2   51.60    3.52
  -6  -7   2   49.64    3.47
  -6   7   2   53.48    3.65
   6   7  -2   51.40    2.66
   6   7  -2   48.28    2.40
   6   7  -1  204.43    8.56
   6   7  -1  197.72    9.92
  -6   7   1  185.40    9.56
   6  -7  -1  169.58    9.43
  -6  -7   1  190.92    8.54
   6   7  -1  184.54    8.36
  -6  -7   0    5.24    0.94
   6   7   0    3.50    1.56
   6  -7   0    8.29    1.56
  -6  -7   0    4.98    1.48
   6   7   0    6.91    0.93
  -6   7   0    8.85    1.61
  -6  -7  -1  305.97   14.93
   6  -7   1  302.75   14.90
  -6   7  -1  326.30   15.02
   6   7   1  320.91   15.49
   6   7   1  313.77   13.97
  -6  -7  -1  337.44   14.04
  -6   7  -2   91.58    5.24
  -6  -7  -2   80.99    5.19
   6   7   2   83.35    5.64
   6   7   2   93.33    4.37
  -6  -7  -2   99.13    4.46
  -6   7  -3   20.86    2.10
  -6  -7  -3   21.49    2.25
  -6  -7  -3   25.11    1.53
   6   7   3   23.33    1.46
   6   7   3   21.98    2.56
  -6  -7  -4    1.65    1.18
   6   7   4    0.49    1.16
   6   7   4    1.35    0.59
  -6  -7  -4    0.25    0.62
   6   7   5   14.69    2.17
  -6  -7  -5   18.15    1.22
  -6  -7  -5   14.55    1.84
  -6   7  -5   17.41    1.26
  -6   7  -5   18.62    1.23
  -6  -7  -6   13.96    1.04
  -6   7  -6   14.62    1.08
   6   7   6   16.18    2.14
  -6   7  -6   13.74    1.10
  -6  -7  -6   13.25    1.00
   6   7   6   11.97    2.01
  -6   7  -7   79.15    3.70
  -6  -7  -7   72.84    3.69
  -6  -7  -7   81.07    3.71
  -6   7  -7   82.40    3.77
  -6   7  -8   40.78    2.21
  -6   7  -8   47.20    2.33
  -6  -7  -8   43.82    2.31
  -6  -7  -8   48.50    2.31
  -6   7  -8   53.45    2.40
  -6   7  -9   10.09    0.77
  -6   7  -9   11.51    0.89
  -6  -7  -9   11.06    0.84
  -6  -7  -9   12.68    0.90
  -6   7  -9   10.85    0.89
  -6  -7 -10   28.42    1.50
  -6  -7 -10   27.53    1.53
  -6  -7 -11   22.25    1.23
  -6  -7 -11   22.57    1.27
  -6  -7 -12   12.87    0.83
  -6  -7 -13    0.58    0.32
  -6  -7 -13    0.76    0.34
  -6  -7 -14    0.21    0.26
  -6  -7 -14    0.37    0.39
  -6  -7 -15    0.10    0.29
   6   8 -13    1.03    0.29
   6  -8 -12    1.96    0.33
   6   8 -12    2.52    0.43
   6   8 -12    2.38    0.39
   6   8 -11    3.35    0.52
  -6   8  11    3.29    0.46
   6  -8 -11    3.89    0.44
   6   8 -10    9.40    0.74
  -6   8  10    8.97    0.71
   6   8 -10   10.83    0.83
   6   8  -9    4.42    0.66
  -6   8   9    4.02    0.53
   6   8  -9    5.61    0.63
  -6   8   8   20.64    1.20
   6   8  -8   21.81    1.33
   6   8  -8   21.82    1.27
   6   8  -7    0.86    0.55
  -6   8   7    0.15    0.41
   6   8  -7    0.99    0.57
   6   8  -6    1.04    0.57
   6   8  -5   21.03    1.32
  -6  -8   4    9.97    0.96
   6   8  -4   12.59    0.93
   6   8  -4   13.18    1.09
   6   8  -3    0.81    0.46
   6   8  -3    0.27    0.49
   6   8  -3    0.75    0.65
  -6  -8   3    0.95    0.60
   6   8  -2   15.94    1.10
  -6  -8   2   18.69    1.29
  -6  -8   1    2.59    0.71
   6   8  -1    3.12    0.72
  -6  -8   0    8.81    0.96
   6   8   0   10.76    0.96
  -6  -8  -1    2.25    0.65
   6   8   1    1.62    0.62
  -6  -8  -2    4.48    0.70
  -6  -8  -3    0.71    0.55
  -6   8  -3   -0.09    0.58
  -6  -8  -4   16.36    1.14
  -6   8  -4   17.84    1.17
  -6  -8  -5   11.37    0.89
  -6   8  -5   11.08    0.92
  -6  -8  -6   10.33    0.82
  -6   8  -6   12.23    0.90
  -6  -8  -7    4.48    0.52
  -6  -8  -7    5.17    0.58
  -6   8  -7    4.44    0.62
  -6  -8  -8    0.80    0.40
  -6  -8  -8    1.22    0.39
  -6   8  -8    1.65    0.47
  -6  -8  -9    4.95    0.53
  -6  -8  -9    5.02    0.50
  -6  -8 -10    0.70    0.36
  -6  -8 -10    0.56    0.32
  -6  -8 -11    0.62    0.33
  -6  -8 -11    0.52    0.27
  -6  -8 -12   13.60    0.75
   6   9 -10   10.58    0.60
   6   9 -10   11.04    0.59
   6   9  -9    5.55    0.46
   6   9  -8    0.38    0.33
  -6  -9   8   -0.33    0.31
   6   9  -7    1.41    0.37
   6   9  -7    1.09    0.39
  -6  -9   7    0.87    0.36
  -6  -9   6    6.65    0.60
   6   9  -6    7.18    0.59
  -6  -9   5    9.91    0.75
   6   9  -5   10.37    0.69
  -6  -9   4    2.08    0.46
  -6  -9   3    4.96    0.58
  -6  -9   2   24.86    1.37
  -6  -9   1    4.63    0.56
  -6  -9   0    6.12    0.61
  -6   9  -1   13.12    0.88
  -6  -9  -1    9.67    0.78
  -6   9  -2    3.90    0.58
  -6  -9  -2    3.33    0.49
  -6   9  -3    2.51    0.51
  -6  -9  -3    2.23    0.42
  -6   9  -4    0.20    0.42
  -6  -9  -4    0.36    0.35
  -6   9  -5    1.96    0.46
  -6  -9  -5    0.93    0.34
  -6   9  -6    0.05    0.38
  -6  -9  -6    0.24    0.29
  -6  -9  -7    1.75    0.31
  -6  10   4    4.70    0.37
  -6  10   3   10.40    0.61
  -6  10  -1    4.91    0.41
  -6  10  -2    2.64    0.32
  -6  10  -3    0.83    0.24
   7   0 -21    9.99    0.66
   7   0 -21    7.36    0.64
  -7   0  20   -0.55    0.46
   7   0 -20    0.29    0.50
   7   0 -20    0.26    0.47
   7   0 -19    0.29    0.60
  -7   0  19    1.85    0.56
   7   0 -18    1.21    0.74
   7   0 -17   47.28    2.63
   7   0 -16    1.48    0.88
   7   0 -16   -0.81    1.34
   7   0 -15  134.99    6.13
   7   0 -15  137.69    7.77
   7   0 -14   -0.64    1.07
   7   0 -14    0.04    0.55
   7   0 -14    0.71    0.84
   7   0 -14   -0.26    1.35
   7   0 -14    0.30    0.45
   7   0 -13   55.14    4.06
   7   0 -13   61.40    2.82
   7   0 -13   62.00    4.47
   7   0 -13   56.95    2.87
   7   0 -12    0.23    1.21
   7   0 -12   -0.20    1.08
   7   0 -12   -0.22    0.47
   7   0 -11   77.91    4.67
  -7   0  11   68.70    3.87
  -7   0  11   68.93    3.12
   7   0 -11   63.95    3.12
  -7   0  10   -0.03    0.40
  -7   0  10    0.69    0.89
  -7   0   9   53.36    3.09
  -7   0   9   50.84    2.42
  -7   0   8    0.10    0.39
  -7   0   8   -0.60    0.80
  -7   0   7  213.69   10.11
  -7   0   7  223.19    9.55
  -7   0   6   -0.07    0.38
  -7   0   6    0.43    0.86
  -7   0   5  117.32    5.74
  -7   0   5  120.64    5.32
  -7   0   4    1.71    0.94
  -7   0   4   -0.22    0.75
  -7   0   3  214.46    9.98
  -7   0   2    1.29    0.69
  -7   0   2    0.51    0.84
   7   0  -2    0.66    0.68
  -7   0   1  530.42   23.85
   7   0  -1  554.38   23.51
  -7   0   1  544.53   23.39
   7   0   0    0.06    0.55
  -7   0   0   -0.10    0.78
  -7   0   0   -0.13    0.50
  -7   0  -1    8.74    1.23
   7   0   1   10.30    0.92
  -7   0  -2    0.69    0.94
   7   0   2   -0.06    0.58
  -7   0  -3   77.35    4.21
   7   0   3   79.99    3.87
  -7   0  -4    0.17    0.42
  -7   0  -4    0.11    0.85
  -7   0  -4   -0.06    0.44
  -7   0  -4    1.58    0.90
   7   0   4    0.07    0.61
  -7   0  -5  403.93   17.81
  -7   0  -5  413.10   17.82
  -7   0  -5  430.61   18.64
   7   0   5  442.95   18.24
  -7   0  -5  424.85   18.65
  -7   0  -6   -0.13    0.44
  -7   0  -6    0.13    0.95
  -7   0  -6    0.80    0.95
   7   0   6    0.68    0.68
   7   0   7  252.03   10.71
  -7   0  -7  224.90   10.05
  -7   0  -7  235.72   10.15
  -7   0  -7  232.93   11.08
  -7   0  -7  232.19   11.04
  -7   0  -7  234.20   10.06
   7   0   8    0.33    0.67
  -7   0  -8    0.18    0.40
  -7   0  -8    0.23    0.30
  -7   0  -8   -0.65    0.90
  -7   0  -8    0.04    0.49
  -7   0  -8   -0.16    0.99
  -7   0  -8    0.27    0.40
  -7   0  -9   12.09    0.85
  -7   0  -9   15.23    1.83
  -7   0  -9   10.89    0.73
  -7   0  -9   12.05    0.95
  -7   0  -9   12.54    0.85
   7   0   9   12.41    1.39
  -7   0  -9   10.81    0.93
  -7   0  -9   13.82    1.67
  -7   0 -10    0.06    0.34
  -7   0 -10   -0.29    0.52
  -7   0 -10    0.30    0.55
  -7   0 -10    0.39    1.09
  -7   0 -10   -0.03    0.41
  -7   0 -10   -0.05    0.55
  -7   0 -10   -0.16    0.44
   7   0  10    0.14    0.74
  -7   0 -10    0.20    1.09
  -7   0 -10    0.33    0.45
  -7   0 -11   10.32    0.75
  -7   0 -11   10.27    0.95
  -7   0 -11   11.44    0.87
  -7   0 -11    9.83    0.77
  -7   0 -11   10.07    0.93
  -7   0 -11    9.47    0.81
  -7   0 -11    8.66    0.93
  -7   0 -11   10.61    1.78
  -7   0 -12   -0.14    0.40
  -7   0 -12   -0.05    0.53
  -7   0 -12   -0.05    0.58
  -7   0 -12    0.07    0.44
  -7   0 -12    0.23    1.29
  -7   0 -12   -0.35    0.66
  -7   0 -12    0.17    0.48
  -7   0 -13  164.22    7.25
  -7   0 -13  155.40    7.25
  -7   0 -13  162.72    7.33
  -7   0 -13  165.88    8.84
  -7   0 -13  162.45    7.19
  -7   0 -13  160.09    7.13
  -7   0 -14    0.15    0.58
  -7   0 -14    0.75    0.67
  -7   0 -14    1.03    1.34
  -7   0 -14    0.41    0.52
  -7   0 -14    0.75    0.48
  -7   0 -15   62.06    2.87
  -7   0 -15   62.72    4.45
  -7   0 -15   55.34    2.89
  -7   0 -15   59.43    3.06
  -7   0 -16   -0.12    0.68
  -7   0 -16   -0.67    0.51
  -7   0 -17    3.22    0.76
  -7   0 -18    0.43    0.57
  -7   0 -19   50.38    2.48
  -7   0 -20    0.20    0.39
  -7   0 -21   30.23    1.43
   7  -1 -21   11.91    0.70
   7   1 -21    9.48    0.69
   7  -1 -20    1.49    0.50
   7   1 -20    1.44    0.48
  -7  -1  20    2.41    0.49
  -7   1  20    2.08    0.47
   7  -1 -20    2.37    0.52
   7   1 -20    2.16    0.52
  -7  -1  19    0.58    0.56
  -7   1  19    0.27    0.51
   7  -1 -19    0.05    0.58
  -7   1  18    1.93    0.62
  -7  -1  18    1.00    0.66
   7  -1 -18    2.20    0.73
   7  -1 -17    2.26    0.81
   7  -1 -17    0.04    0.47
   7   1 -16   17.55    1.24
   7   1 -16   15.20    2.32
   7  -1 -16   18.09    1.13
   7  -1 -16   19.04    1.49
   7   1 -16   17.73    1.47
   7   1 -15   20.35    1.33
   7  -1 -15   18.53    2.43
   7   1 -15   19.20    2.58
   7   1 -15   17.19    2.25
   7  -1 -15   21.37    1.26
   7  -1 -15   21.94    1.60
   7   1 -15   17.95    1.56
   7  -1 -14   43.40    2.53
   7   1 -14   45.90    2.56
  -7   1  14   45.64    2.23
   7  -1 -14   42.38    3.71
   7   1 -14   41.69    3.69
   7   1 -14   48.67    3.72
  -7   1  14   38.90    2.93
   7   1 -14   47.78    2.32
   7  -1 -14   41.01    2.19
  -7   1  13  132.73    5.84
   7  -1 -13  124.59    7.45
   7   1 -13  122.62    7.49
   7   1 -13  135.17    7.44
   7  -1 -13  116.98    6.85
  -7   1  13  128.56    6.68
   7   1 -13  143.35    5.91
   7  -1 -13  122.70    5.78
   7  -1 -12    0.93    1.41
   7   1 -12    1.89    1.26
   7   1 -12    1.97    0.55
   7  -1 -12    1.84    0.45
  -7   1  12    1.41    0.51
   7  -1 -12    0.18    0.99
   7   1 -12    3.66    1.46
  -7   1  12    2.24    1.06
   7   1 -11    2.78    0.51
   7  -1 -11    3.24    0.45
  -7   1  11    3.70    0.59
  -7   1  11    4.01    1.11
  -7   1  10   16.56    1.08
   7   1 -10   16.79    1.05
   7  -1 -10   17.18    0.97
  -7   1  10   18.21    1.72
  -7   1   9   11.45    0.83
   7  -1  -9   10.18    0.68
  -7   1   9   10.46    1.36
  -7   1   8  584.86   24.93
  -7   1   8  584.64   25.62
  -7   1   7    0.10    0.96
  -7   1   7    0.20    0.43
  -7  -1   7    0.43    0.32
  -7  -1   7    0.76    0.83
  -7   1   6    3.07    1.03
  -7  -1   6    3.83    0.94
  -7   1   6    3.57    0.52
  -7  -1   5    2.74    0.86
  -7   1   5    2.12    0.89
  -7   1   5    3.39    0.83
  -7   1   5    2.57    0.47
  -7  -1   5    3.02    0.52
  -7   1   5    3.07    0.52
  -7   1   4  369.53   16.04
  -7   1   4  387.69   16.45
  -7  -1   4  382.78   16.87
  -7   1   4  379.91   16.84
  -7   1   3  290.07   12.43
  -7  -1   3  267.92   12.74
  -7   1   3  269.14   12.78
   7   1  -3  289.57   12.66
  -7   1   2 1915.02   80.98
  -7   1   2 1898.08   81.02
  -7  -1   2 1881.70   80.93
  -7  -1   2 1900.92   81.34
  -7   1   2 1889.47   81.32
   7   1  -2 1967.42   81.17
  -7   1   1  167.26    7.46
  -7  -1   1  161.54    7.37
   7   1  -1  162.46    7.59
  -7  -1   1  154.66    7.72
  -7   1   1  172.62    7.79
  -7  -1   0    0.58    0.77
  -7   1   0    0.58    0.75
  -7  -1   0    1.25    0.62
  -7   1   0    1.29    0.62
   7   1   0    1.57    0.81
  -7   1   0    0.63    0.63
  -7  -1  -1  194.62    8.87
  -7   1  -1  204.73    9.35
  -7  -1  -1  207.31    9.34
   7   1   1  202.00    9.17
  -7   1  -1  204.26    8.99
  -7  -1  -2   11.66    0.85
   7   1   2   11.09    1.14
   7  -1   2    8.06    0.61
  -7   1  -2   11.95    1.30
  -7  -1  -2   12.71    1.31
  -7  -1  -3   58.79    2.57
  -7   1  -3   55.76    3.15
  -7  -1  -3   59.36    3.14
   7   1   3   60.84    3.05
  -7  -1  -4  144.79    6.81
  -7  -1  -4  132.90    6.04
  -7   1  -4  136.31    6.80
  -7   1  -4  141.06    6.06
  -7   1  -4  135.86    6.05
  -7  -1  -4  132.10    6.03
  -7  -1  -4  139.10    6.74
  -7   1  -4  150.19    6.83
   7   1   4  143.11    6.62
  -7  -1  -4  138.67    6.05
   7   1   5   62.37    3.51
  -7  -1  -5   60.21    2.85
  -7  -1  -5   62.08    2.95
  -7   1  -5   68.54    2.98
  -7  -1  -5   64.57    3.68
  -7   1  -5   62.73    3.67
  -7  -1  -5   67.64    3.76
  -7   1  -5   65.16    3.73
  -7   1  -5   65.52    2.97
  -7  -1  -5   61.69    2.94
  -7  -1  -6   12.32    1.60
  -7   1  -6   14.32    1.58
   7   1   6   13.23    1.43
  -7  -1  -6   11.25    0.69
  -7  -1  -6   14.68    1.61
  -7   1  -6   12.46    1.54
  -7  -1  -6   11.58    0.85
  -7   1  -6   12.74    0.88
  -7  -1  -7    0.85    0.36
  -7  -1  -7    0.60    1.01
  -7   1  -7    1.94    1.07
   7   1   7    0.87    0.86
  -7  -1  -7    1.01    0.31
  -7  -1  -7    1.17    0.96
  -7   1  -7    0.60    0.85
  -7  -1  -7    1.03    0.47
  -7   1  -7    0.79    0.46
  -7   1  -7    1.26    0.34
  -7   1  -8  100.33    4.53
  -7  -1  -8  105.06    4.62
  -7  -1  -8   99.04    5.58
  -7   1  -8  106.63    5.66
  -7   1  -8  100.75    4.48
  -7  -1  -8  102.78    4.50
  -7  -1  -8  102.61    4.55
  -7  -1  -8   98.77    4.65
  -7   1  -8  101.54    4.67
   7   1   8  112.60    5.53
  -7  -1  -8  104.89    5.70
  -7   1  -8   98.48    5.62
  -7   1  -9    6.32    0.78
  -7  -1  -9    3.94    1.27
  -7   1  -9    6.24    1.37
  -7   1  -9    5.17    0.49
  -7   1  -9    5.67    0.68
  -7  -1  -9    6.23    0.73
  -7  -1  -9    6.40    0.61
  -7   1  -9    5.29    0.69
  -7  -1  -9    6.37    0.68
   7   1   9    8.07    1.29
  -7   1  -9    5.52    0.57
  -7  -1  -9    6.46    0.67
  -7  -1  -9    5.69    0.66
  -7  -1  -9    6.17    1.42
  -7   1  -9    6.73    1.42
  -7  -1 -10   30.47    1.56
  -7   1 -10   27.14    1.45
  -7  -1 -10   26.53    2.46
  -7   1 -10   22.36    2.39
  -7   1 -10   26.54    1.40
  -7  -1 -10   28.77    1.51
  -7  -1 -10   29.37    1.64
  -7   1 -10   27.00    1.62
   7   1  10   32.30    2.46
  -7  -1 -10   22.90    2.45
  -7   1 -10   24.45    2.46
  -7  -1 -10   25.48    1.61
  -7   1 -10   27.09    1.60
  -7   1 -10   26.07    1.65
  -7  -1 -11   48.82    2.64
  -7   1 -11   50.23    2.65
  -7  -1 -11   52.87    2.62
  -7   1 -11   54.23    2.71
   7   1  11   58.46    3.65
  -7  -1 -11   52.75    2.55
  -7  -1 -11   54.22    2.58
  -7   1 -11   48.60    2.47
  -7  -1 -11   44.07    3.65
  -7   1 -11   52.58    3.81
  -7  -1 -11   50.33    2.47
  -7   1 -11   51.99    2.45
  -7  -1 -12   63.56    3.21
  -7   1 -12   63.69    3.21
  -7   1 -12   61.83    3.22
  -7  -1 -12   60.41    3.11
   7   1  12   63.42    4.12
  -7  -1 -12   68.93    3.13
  -7  -1 -12   62.65    3.13
  -7   1 -12   64.21    3.04
  -7  -1 -12   67.44    4.54
  -7   1 -12   69.86    4.58
  -7  -1 -12   63.21    3.02
  -7   1 -12   63.80    2.99
  -7  -1 -13   14.77    1.22
  -7   1 -13   14.91    1.20
  -7  -1 -13   16.94    1.14
  -7   1 -13   15.93    1.24
  -7  -1 -13   15.00    1.09
   7   1  13   15.02    1.87
  -7  -1 -13   19.04    2.41
  -7   1 -13   16.04    2.30
  -7  -1 -13   14.62    1.12
  -7  -1 -13   15.28    1.04
  -7   1 -13   15.77    1.01
  -7  -1 -14  139.61    6.26
  -7   1 -14  132.58    6.25
  -7  -1 -14  138.99    6.16
  -7  -1 -14  141.23    6.17
  -7  -1 -14  127.02    6.04
  -7  -1 -14  137.12    6.07
  -7   1 -14  139.46    6.05
  -7  -1 -14  125.90    7.60
  -7   1 -14  136.05    7.75
  -7   1 -14  129.81    6.21
  -7  -1 -15    0.53    0.48
  -7  -1 -15    0.46    0.59
  -7  -1 -15    1.77    0.74
  -7   1 -15    1.36    0.68
  -7  -1 -15    0.25    1.30
  -7   1 -15    0.77    1.23
  -7  -1 -15    1.26    0.61
  -7  -1 -15    0.90    0.48
  -7  -1 -16    1.43    0.53
  -7  -1 -16    1.68    0.70
  -7   1 -16    1.83    0.71
  -7  -1 -17   14.96    1.01
  -7  -1 -17   16.27    1.17
  -7   1 -17   16.54    1.21
  -7   1 -18   74.54    3.63
  -7  -1 -18   78.37    3.65
  -7  -1 -19    2.46    0.53
  -7   1 -19    3.74    0.58
  -7   1 -20   10.18    0.70
  -7  -1 -20    9.82    0.70
   7   2 -20    9.26    0.71
   7  -2 -20   10.48    0.70
   7  -2 -20    8.60    0.68
   7   2 -20    8.25    0.69
   7  -2 -19    4.62    0.65
   7   2 -19    6.01    0.69
  -7  -2  19    4.07    0.61
  -7   2  19    4.45    0.61
   7  -2 -19    5.21    0.65
   7   2 -19    4.06    0.65
  -7  -2  18    6.86    0.77
  -7   2  18    5.00    0.74
   7  -2 -18    4.86    0.76
   7   2 -18    4.92    0.79
   7  -2 -18    5.46    0.58
   7  -2 -17   11.48    0.91
  -7  -2  17   15.73    1.17
  -7   2  17   14.50    1.12
   7  -2 -17   14.97    1.19
   7   2 -17   14.33    1.19
   7   2 -17   13.82    1.02
   7  -2 -16   44.37    2.46
   7   2 -16   45.05    2.50
   7  -2 -16   43.71    2.21
  -7   2  16   43.94    2.22
   7   2 -16   44.58    2.30
   7  -2 -15   29.29    1.59
   7   2 -15   30.73    1.68
   7  -2 -15   23.42    2.78
   7   2 -15   22.12    2.73
   7  -2 -15   28.28    1.85
   7   2 -15   30.19    1.89
  -7   2  15   27.24    1.61
   7   2 -15   28.72    2.92
   7  -2 -14   16.43    1.08
   7   2 -14   16.39    1.15
   7  -2 -14   16.00    2.37
   7   2 -14   15.50    2.22
   7  -2 -14   18.14    1.40
   7   2 -14   15.15    1.38
  -7   2  14   17.11    1.15
   7   2 -14   14.95    2.28
  -7   2  14   14.62    1.82
   7  -2 -13   22.51    1.39
   7   2 -13   26.31    1.51
   7  -2 -13   24.16    2.66
   7   2 -13   28.69    2.87
   7  -2 -13   26.23    1.72
   7   2 -13   24.02    1.70
  -7   2  13   28.88    1.56
   7   2 -13   19.23    2.59
  -7   2  13   23.57    2.23
   7   2 -12    1.62    0.57
   7  -2 -12    0.68    1.40
   7   2 -12    1.64    1.20
  -7   2  12    1.28    0.62
   7  -2 -12    0.54    0.42
   7   2 -12    1.26    1.21
  -7   2  12    1.13    1.08
   7  -2 -11   13.37    0.92
   7   2 -11   13.92    1.99
   7  -2 -11   15.60    2.02
   7   2 -11   15.29    1.04
  -7   2  11   15.58    1.09
   7  -2 -11   12.25    1.49
  -7   2  11   13.92    1.73
   7  -2 -11   15.72    0.95
   7   2 -10    0.49    0.47
   7  -2 -10   -0.19    1.13
   7   2 -10    1.19    1.18
  -7   2  10    1.63    0.57
   7  -2 -10    0.70    0.39
  -7   2  10   -0.30    1.00
  -7   2   9   72.05    4.11
  -7   2   9   66.38    3.69
   7   2  -9   62.54    3.12
  -7   2   9   72.16    3.20
  -7  -2   9   70.61    3.81
  -7   2   8   -0.53    1.11
  -7   2   8    0.68    0.83
  -7   2   8    1.00    0.49
  -7  -2   8   -0.40    0.82
  -7   2   7  177.27    8.39
  -7   2   7  175.91    8.15
  -7   2   7  171.07    7.59
  -7  -2   7  173.85    8.14
  -7   2   6   18.75    1.71
  -7   2   6   18.46    1.56
  -7   2   6   16.47    1.04
  -7  -2   6   15.65    1.03
  -7   2   6   17.92    1.07
  -7  -2   6   13.96    1.44
  -7   2   5   45.55    2.17
  -7  -2   5   44.14    2.15
   7   2  -5   41.25    2.83
  -7  -2   5   40.87    2.85
  -7   2   5   44.59    2.94
  -7   2   5   44.91    2.66
  -7   2   5   43.80    2.14
  -7  -2   5   44.71    2.65
   7   2  -4   22.38    1.90
  -7  -2   4   25.83    2.02
  -7   2   4   23.36    1.94
  -7  -2   4   21.37    1.72
  -7   2   4   22.32    1.78
  -7   2   4   22.29    1.28
  -7  -2   4   26.09    1.31
  -7   2   3  416.81   19.23
  -7   2   3  469.49   19.24
  -7  -2   3  431.61   19.45
  -7   2   3  430.53   19.43
   7   2  -3  441.30   19.42
   7   2  -2  413.55   18.50
  -7  -2   2  437.00   18.26
  -7   2   2  443.51   18.37
  -7   2   2  405.61   17.82
  -7  -2   2  420.29   18.53
  -7   2   2  421.32   18.53
   7   2  -1   67.32    3.66
  -7  -2   1   64.89    3.36
  -7   2   1   63.40    3.59
  -7  -2   1   61.48    3.56
  -7   2   1   68.99    3.44
   7   2   0  169.97    7.93
  -7  -2   0  166.81    7.60
  -7  -2   0  162.33    7.86
  -7   2   0  164.53    7.87
  -7   2   0  167.00    7.62
  -7   2   0  170.54    7.69
   7   2   1  486.97   21.62
  -7  -2  -1  480.12   21.24
  -7  -2  -1  484.04   21.57
  -7   2  -1  484.69   21.59
  -7   2  -1  505.42   21.24
  -7   2  -1  501.40   21.33
   7   2   2   29.97    2.22
  -7  -2  -2   33.77    1.88
  -7  -2  -2   30.20    2.14
  -7   2  -2   31.93    2.21
  -7   2  -2   30.90    1.91
  -7   2  -2   30.77    1.79
   7   2   3    7.80    1.20
  -7   2  -3    6.81    0.91
  -7  -2  -3    7.71    0.84
  -7   2  -3    6.48    1.10
  -7  -2  -3    8.93    1.22
  -7  -2  -4   46.64    2.30
  -7   2  -4   50.06    2.32
  -7  -2  -4   47.16    2.48
  -7  -2  -4   47.44    2.30
  -7   2  -4   47.42    2.32
  -7  -2  -4   49.07    2.24
  -7  -2  -4   47.67    2.96
  -7   2  -4   47.96    3.00
   7   2   4   48.54    3.03
  -7  -2  -5  300.96   13.00
  -7  -2  -5  299.00   12.89
  -7   2  -5  299.27   13.73
  -7  -2  -5  305.36   13.71
  -7   2  -5  295.39   12.88
  -7  -2  -5  298.23   12.80
  -7  -2  -5  294.35   13.68
  -7   2  -5  304.54   13.71
   7   2   5  301.71   13.73
  -7   2  -6   56.09    3.74
  -7  -2  -6   63.29    3.03
  -7  -2  -6   65.26    2.89
   7   2   6   64.52    3.80
  -7   2  -6   67.06    3.87
  -7  -2  -6   62.00    3.77
  -7   2  -6   61.60    3.00
  -7  -2  -6   64.13    3.00
  -7  -2  -6   65.19    3.81
  -7  -2  -7  193.61    9.52
  -7   2  -7  190.69    9.54
  -7  -2  -7  197.98    8.46
   7   2   7  199.02    9.55
[truncated: 413,250 more chars]
